# Supplementary material for: Sexual Trauma, Polygenic Scores, and Mental Health Diagnoses and Outcomes
Source: JAMA Psychiatry. 2024 Oct 30;82(1):75–84. doi: 10.1001/jamapsychiatry.2024.3426 (PMC11581726; doi:10.1001/jamapsychiatry.2024.3426)
Supplement: Supplement 2. — eTable 9. Full Sexual Trauma-Diagnosis Association (Main Effect) Results for Main Analysis and Sensitivity Analyses eTable 10. Full GxE Regression Results for Main Analysis and Sensitivity Analyses eTable 12. Goodness of Fit (Pseduo-R2) Statistics for Main Analysis and Sensitivity Analyses [file jamapsychiatry-e243426-s002.xlsx]

## Sheet: Table of contents
Lake AM, Zhou Y, Wang B, et al. Sexual trauma, polygenic scores, and mental health diagnoses and outcomes. JAMA Psychiatry. Published online October 30, 2024. doi:10.1001/jamapsychiatry.2024.3426
This supplemental material has been provided by the authors to give readers additional information about their work.
eTable 9. Full sexual trauma-diagnosis association (main effect) results for main analysis and sensitivity analyses
eTable 10. Full GxE regression results for main analysis and sensitivity analyses
Model descriptions:
pgs_st0: diagnosis ~ pgs + covariates (restricting to those with no ST disclosure)
pgs_st1: diagnosis ~ pgs + covariates (restricting to those with ST disclosure)
gxe: diagnosis ~ pgs * st + pgs + st + covariates (full sample)
ge_corr: st ~ pgs (full sample)
eTable 12. Goodness of fit (pseduo-R2) statistics for main analysis and sensitivity analyses. All models include covariates for EHR-reported sex, EHR-median age, genotyping principal components 1-3, and additional covariates as specified in the sensitivity analysies.
Column descriptions:
null: r2 of covariates-only model
PGS: r2 of PGS-only model
PGS+ST: r2 of PGS+ST model
PGSxST: r2 of PGSxST model
lrt_PGS_null: Likelikhood ratio test p-value, comparing PGS-only model to null model
lrt_ST_null: Likelihood ratio test p-value, comparing ST-only model to null model
lrt_PGS+ST_PGS: Likelikhood ratio test p-value, comparing the PGS+ST model to the PGS-only model
lrt_PGS+ST_ST: Likelikhood ratio test p-value, comparing the PGS+ST model to the ST-only model
lrt_PGSxST_PGS+ST: Likelikhood ratio test p-value, comparing the PGSxST model to the PGS+ST model

## Sheet: eTable 9
diagnosis	cohort	analysis	N_total	N_with_diagnosis	term	OR	ci_lower	ci_upper	p.value
Schizophrenia	VUMC (1KG-EU-clustered)	Main analysis	58119	274	(Intercept)	0.00734732	0.00514036	0.0105018	4.39849e-160
Schizophrenia	VUMC (1KG-EU-clustered)	Main analysis	58119	274	st1	17.6496	12.7679	24.3977	1.21008e-67
Schizophrenia	VUMC (1KG-EU-clustered)	Main analysis	58119	274	sexM	1.6516	1.28516	2.12254	8.8507e-05
Schizophrenia	VUMC (1KG-EU-clustered)	Main analysis	58119	274	age	0.982699	0.976338	0.989101	1.38115e-07
Schizophrenia	VUMC (1KG-EU-clustered)	Comorbid diagnoses	58119	274	(Intercept)	0.00247665	0.00163254	0.00375722	3.23544e-175
Schizophrenia	VUMC (1KG-EU-clustered)	Comorbid diagnoses	58119	274	st1	3.18988	2.24068	4.54119	1.21907e-10
Schizophrenia	VUMC (1KG-EU-clustered)	Comorbid diagnoses	58119	274	sexM	1.71354	1.32763	2.21164	3.52186e-05
Schizophrenia	VUMC (1KG-EU-clustered)	Comorbid diagnoses	58119	274	age	0.988518	0.981668	0.995417	0.00113535
Schizophrenia	VUMC (1KG-EU-clustered)	Comorbid diagnoses	58119	274	bd	24.8902	18.7454	33.0494	2.14167e-109
Schizophrenia	VUMC (1KG-EU-clustered)	Comorbid diagnoses	58119	274	dep	2.40344	1.82255	3.16947	5.22063e-10
Schizophrenia	VUMC (1KG-EU-clustered)	Substance use	58119	274	(Intercept)	0.00547273	0.00374736	0.00799251	5.33642e-160
Schizophrenia	VUMC (1KG-EU-clustered)	Substance use	58119	274	st1	9.5879	6.859	13.4025	6.04764e-40
Schizophrenia	VUMC (1KG-EU-clustered)	Substance use	58119	274	sexM	1.38055	1.07201	1.77788	0.0124601
Schizophrenia	VUMC (1KG-EU-clustered)	Substance use	58119	274	age	0.977199	0.970427	0.984018	7.97635e-11
Schizophrenia	VUMC (1KG-EU-clustered)	Substance use	58119	274	sudTRUE	6.27289	4.86408	8.08973	1.88459e-45
Schizophrenia	VUMC (1KG-EU-clustered)	Housing instability	58119	274	(Intercept)	0.00744871	0.0052013	0.0106672	1.58603e-157
Schizophrenia	VUMC (1KG-EU-clustered)	Housing instability	58119	274	st1	14.0896	10.1144	19.6271	3.74039e-55
Schizophrenia	VUMC (1KG-EU-clustered)	Housing instability	58119	274	sexM	1.51394	1.17789	1.94586	0.00120135
Schizophrenia	VUMC (1KG-EU-clustered)	Housing instability	58119	274	age	0.981129	0.974658	0.987643	1.67125e-08
Schizophrenia	VUMC (1KG-EU-clustered)	Housing instability	58119	274	inadequate_housingTRUE	6.85355	4.82181	9.74141	7.43369e-27
Schizophrenia	VUMC (1KG-EU-clustered)	Clinical setting	57854	238	(Intercept)	0.00850707	0.00590728	0.012251	9.70198e-145
Schizophrenia	VUMC (1KG-EU-clustered)	Clinical setting	57854	238	st1	8.70192	5.41426	13.9859	4.00844e-19
Schizophrenia	VUMC (1KG-EU-clustered)	Clinical setting	57854	238	sexM	1.57236	1.20981	2.04356	0.000713755
Schizophrenia	VUMC (1KG-EU-clustered)	Clinical setting	57854	238	age	0.980267	0.973622	0.986958	9.3249e-09
Schizophrenia	MGB (1KG-EU-clustered)	Main analysis	26576	255	(Intercept)	0.023298	0.0154943	0.0350319	6.05998e-73
Schizophrenia	MGB (1KG-EU-clustered)	Main analysis	26576	255	st1	11.5785	8.45721	15.8517	1.01796e-52
Schizophrenia	MGB (1KG-EU-clustered)	Main analysis	26576	255	sexM	2.07863	1.60277	2.69579	3.46003e-08
Schizophrenia	MGB (1KG-EU-clustered)	Main analysis	26576	255	age	0.971583	0.96421	0.979014	1.20124e-13
Schizophrenia	MGB (1KG-EU-clustered)	Comorbid diagnoses	26576	255	(Intercept)	0.00577044	0.0035617	0.00934888	2.30712e-97
Schizophrenia	MGB (1KG-EU-clustered)	Comorbid diagnoses	26576	255	st1	2.72483	1.93062	3.84577	1.18421e-08
Schizophrenia	MGB (1KG-EU-clustered)	Comorbid diagnoses	26576	255	sexM	2.11398	1.61967	2.75915	3.61844e-08
Schizophrenia	MGB (1KG-EU-clustered)	Comorbid diagnoses	26576	255	age	0.980205	0.972466	0.988005	7.65333e-07
Schizophrenia	MGB (1KG-EU-clustered)	Comorbid diagnoses	26576	255	bd	10.7465	7.97959	14.4727	4.24984e-55
Schizophrenia	MGB (1KG-EU-clustered)	Comorbid diagnoses	26576	255	dep	3.32844	2.44404	4.53286	2.32536e-14
Schizophrenia	MGB (1KG-EU-clustered)	Substance use	26576	255	(Intercept)	0.0167766	0.0109318	0.0257463	4.4049e-78
Schizophrenia	MGB (1KG-EU-clustered)	Substance use	26576	255	st1	6.16053	4.42851	8.56994	3.61245e-27
Schizophrenia	MGB (1KG-EU-clustered)	Substance use	26576	255	sexM	1.74961	1.34704	2.27249	2.75237e-05
Schizophrenia	MGB (1KG-EU-clustered)	Substance use	26576	255	age	0.965967	0.958557	0.973435	1.22415e-18
Schizophrenia	MGB (1KG-EU-clustered)	Substance use	26576	255	sudTRUE	5.20064	3.93409	6.87496	5.29421e-31
Schizophrenia	MGB (1KG-EU-clustered)	Housing instability	26576	255	(Intercept)	0.0190347	0.0124232	0.0291647	5.46356e-74
Schizophrenia	MGB (1KG-EU-clustered)	Housing instability	26576	255	st1	6.28327	4.41536	8.9414	1.78001e-24
Schizophrenia	MGB (1KG-EU-clustered)	Housing instability	26576	255	sexM	1.78727	1.37329	2.32605	1.56276e-05
Schizophrenia	MGB (1KG-EU-clustered)	Housing instability	26576	255	age	0.974572	0.966925	0.98228	1.47401e-10
Schizophrenia	MGB (1KG-EU-clustered)	Housing instability	26576	255	inadequate_housingTRUE	9.56709	6.82037	13.42	4.30862e-39
Schizophrenia	MGB (1KG-EU-clustered)	Clinical setting	26347	246	(Intercept)	0.0226636	0.0149775	0.034294	8.29612e-72
Schizophrenia	MGB (1KG-EU-clustered)	Clinical setting	26347	246	st1	14.9587	10.6494	21.0117	6.74245e-55
Schizophrenia	MGB (1KG-EU-clustered)	Clinical setting	26347	246	sexM	2.18877	1.67707	2.8566	8.1352e-09
Schizophrenia	MGB (1KG-EU-clustered)	Clinical setting	26347	246	age	0.971505	0.964047	0.979022	1.95761e-13
Schizophrenia	VUMC (1KG-YRI-clustered)	Main analysis	11002	182	(Intercept)	0.0104453	0.00684311	0.0159437	3.33796e-99
Schizophrenia	VUMC (1KG-YRI-clustered)	Main analysis	11002	182	st1	8.83235	5.50312	14.1757	1.79966e-19
Schizophrenia	VUMC (1KG-YRI-clustered)	Main analysis	11002	182	sexM	2.20869	1.63294	2.98745	2.71253e-07
Schizophrenia	VUMC (1KG-YRI-clustered)	Main analysis	11002	182	age	0.999787	0.991613	1.00803	0.959358
Schizophrenia	VUMC (1KG-YRI-clustered)	Comorbid diagnoses	11002	182	(Intercept)	0.00586274	0.00367674	0.00934843	2.33518e-103
Schizophrenia	VUMC (1KG-YRI-clustered)	Comorbid diagnoses	11002	182	st1	2.36272	1.37504	4.05983	0.00185112
Schizophrenia	VUMC (1KG-YRI-clustered)	Comorbid diagnoses	11002	182	sexM	2.22892	1.63308	3.04215	4.40422e-07
Schizophrenia	VUMC (1KG-YRI-clustered)	Comorbid diagnoses	11002	182	age	1.00324	0.99458	1.01198	0.464302
Schizophrenia	VUMC (1KG-YRI-clustered)	Comorbid diagnoses	11002	182	bd	14.1337	9.72267	20.5458	8.79532e-44
Schizophrenia	VUMC (1KG-YRI-clustered)	Comorbid diagnoses	11002	182	dep	1.90948	1.2973	2.81054	0.00103895
Schizophrenia	VUMC (1KG-YRI-clustered)	Substance use	11002	182	(Intercept)	0.00840888	0.00538953	0.0131197	2.0687e-98
Schizophrenia	VUMC (1KG-YRI-clustered)	Substance use	11002	182	st1	4.63462	2.83205	7.58451	1.04476e-09
Schizophrenia	VUMC (1KG-YRI-clustered)	Substance use	11002	182	sexM	1.75954	1.29373	2.39307	0.000316551
Schizophrenia	VUMC (1KG-YRI-clustered)	Substance use	11002	182	age	0.992139	0.983483	1.00087	0.0775369
Schizophrenia	VUMC (1KG-YRI-clustered)	Substance use	11002	182	sudTRUE	6.61549	4.82942	9.06213	5.70817e-32
Schizophrenia	VUMC (1KG-YRI-clustered)	Housing instability	11002	182	(Intercept)	0.0107176	0.00699889	0.0164121	1.16711e-96
Schizophrenia	VUMC (1KG-YRI-clustered)	Housing instability	11002	182	st1	6.27213	3.78644	10.3896	9.98723e-13
Schizophrenia	VUMC (1KG-YRI-clustered)	Housing instability	11002	182	sexM	1.93937	1.42696	2.63579	2.32379e-05
Schizophrenia	VUMC (1KG-YRI-clustered)	Housing instability	11002	182	age	0.997915	0.989538	1.00636	0.627516
Schizophrenia	VUMC (1KG-YRI-clustered)	Housing instability	11002	182	inadequate_housingTRUE	8.6226	5.55949	13.3734	6.50046e-22
Schizophrenia	VUMC (1KG-YRI-clustered)	Clinical setting	10933	174	(Intercept)	0.0107137	0.00698712	0.0164278	4.32602e-96
Schizophrenia	VUMC (1KG-YRI-clustered)	Clinical setting	10933	174	st1	7.92619	4.48588	14.0049	1.01814e-12
Schizophrenia	VUMC (1KG-YRI-clustered)	Clinical setting	10933	174	sexM	2.27057	1.66988	3.08734	1.6893e-07
Schizophrenia	VUMC (1KG-YRI-clustered)	Clinical setting	10933	174	age	0.998884	0.990555	1.00728	0.793805
Bipolar disorder	VUMC (1KG-EU-clustered)	Main analysis	57208	1966	(Intercept)	0.0776449	0.0680453	0.0885987	0
Bipolar disorder	VUMC (1KG-EU-clustered)	Main analysis	57208	1966	st1	13.9518	11.8854	16.3775	7.75141e-228
Bipolar disorder	VUMC (1KG-EU-clustered)	Main analysis	57208	1966	sexM	0.97068	0.881174	1.06928	0.546568
Bipolar disorder	VUMC (1KG-EU-clustered)	Main analysis	57208	1966	age	0.982562	0.980131	0.984999	4.7757e-44
Bipolar disorder	VUMC (1KG-EU-clustered)	Comorbid diagnoses	57208	1966	(Intercept)	0.0509919	0.0442147	0.0588079	0
Bipolar disorder	VUMC (1KG-EU-clustered)	Comorbid diagnoses	57208	1966	st1	6.18886	5.15809	7.42561	1.27622e-85
Bipolar disorder	VUMC (1KG-EU-clustered)	Comorbid diagnoses	57208	1966	sexM	1.01605	0.918477	1.124	0.757197
Bipolar disorder	VUMC (1KG-EU-clustered)	Comorbid diagnoses	57208	1966	age	0.981757	0.979207	0.984315	9.41577e-44
Bipolar disorder	VUMC (1KG-EU-clustered)	Comorbid diagnoses	57208	1966	scz	31.8456	23.4704	43.2094	1.80577e-109
Bipolar disorder	VUMC (1KG-EU-clustered)	Comorbid diagnoses	57208	1966	dep	6.53266	5.90048	7.23257	4.97989e-286
Bipolar disorder	VUMC (1KG-EU-clustered)	Substance use	57208	1966	(Intercept)	0.0588182	0.0510455	0.0677744	0
Bipolar disorder	VUMC (1KG-EU-clustered)	Substance use	57208	1966	st1	9.02954	7.58642	10.7472	2.02336e-135
Bipolar disorder	VUMC (1KG-EU-clustered)	Substance use	57208	1966	sexM	0.801016	0.725141	0.884829	1.24263e-05
Bipolar disorder	VUMC (1KG-EU-clustered)	Substance use	57208	1966	age	0.976591	0.973961	0.979229	2.14113e-66
Bipolar disorder	VUMC (1KG-EU-clustered)	Substance use	57208	1966	sudTRUE	6.90466	6.2668	7.60745	0
Bipolar disorder	VUMC (1KG-EU-clustered)	Housing instability	57208	1966	(Intercept)	0.077094	0.0675219	0.0880231	0
Bipolar disorder	VUMC (1KG-EU-clustered)	Housing instability	57208	1966	st1	13.1279	11.1635	15.4379	8.3171e-213
Bipolar disorder	VUMC (1KG-EU-clustered)	Housing instability	57208	1966	sexM	0.946936	0.85929	1.04352	0.271204
Bipolar disorder	VUMC (1KG-EU-clustered)	Housing instability	57208	1966	age	0.981971	0.979523	0.984425	2.6247e-46
Bipolar disorder	VUMC (1KG-EU-clustered)	Housing instability	57208	1966	inadequate_housingTRUE	3.61791	2.97585	4.39849	4.46042e-38
Bipolar disorder	VUMC (1KG-EU-clustered)	Clinical setting	56967	1842	(Intercept)	0.0803568	0.0703507	0.0917861	3.0125e-302
Bipolar disorder	VUMC (1KG-EU-clustered)	Clinical setting	56967	1842	st1	9.77282	8.0051	11.9309	4.57703e-111
Bipolar disorder	VUMC (1KG-EU-clustered)	Clinical setting	56967	1842	sexM	0.963347	0.873472	1.06247	0.45487
Bipolar disorder	VUMC (1KG-EU-clustered)	Clinical setting	56967	1842	age	0.981933	0.97947	0.984402	6.08539e-46
Bipolar disorder	MGB (1KG-EU-clustered)	Main analysis	26219	1449	(Intercept)	0.162505	0.135994	0.194183	5.84085e-89
Bipolar disorder	MGB (1KG-EU-clustered)	Main analysis	26219	1449	st1	12.3355	10.4322	14.5862	8.7579e-190
Bipolar disorder	MGB (1KG-EU-clustered)	Main analysis	26219	1449	sexM	1.05224	0.939026	1.17911	0.380606
Bipolar disorder	MGB (1KG-EU-clustered)	Main analysis	26219	1449	age	0.976873	0.973615	0.980143	7.19833e-43
Bipolar disorder	MGB (1KG-EU-clustered)	Comorbid diagnoses	26219	1449	(Intercept)	0.0539437	0.0437611	0.0664955	9.01445e-165
Bipolar disorder	MGB (1KG-EU-clustered)	Comorbid diagnoses	26219	1449	st1	4.91658	4.07866	5.92664	1.17452e-62
Bipolar disorder	MGB (1KG-EU-clustered)	Comorbid diagnoses	26219	1449	sexM	1.12425	0.995664	1.26944	0.0587743
Bipolar disorder	MGB (1KG-EU-clustered)	Comorbid diagnoses	26219	1449	age	0.978929	0.975441	0.982429	1.33976e-31
Bipolar disorder	MGB (1KG-EU-clustered)	Comorbid diagnoses	26219	1449	scz	15.5636	11.175	21.6755	2.55787e-59
Bipolar disorder	MGB (1KG-EU-clustered)	Comorbid diagnoses	26219	1449	dep	9.17131	8.09386	10.3922	1.15894e-264
Bipolar disorder	MGB (1KG-EU-clustered)	Substance use	26219	1449	(Intercept)	0.138596	0.115275	0.166634	4.02831e-98
Bipolar disorder	MGB (1KG-EU-clustered)	Substance use	26219	1449	st1	7.73438	6.4689	9.24743	1.56887e-111
Bipolar disorder	MGB (1KG-EU-clustered)	Substance use	26219	1449	sexM	0.904058	0.804723	1.01566	0.0894276
Bipolar disorder	MGB (1KG-EU-clustered)	Substance use	26219	1449	age	0.969377	0.96602	0.972746	4.13963e-69
Bipolar disorder	MGB (1KG-EU-clustered)	Substance use	26219	1449	sudTRUE	4.78626	4.25608	5.38248	1.27416e-150
Bipolar disorder	MGB (1KG-EU-clustered)	Housing instability	26219	1449	(Intercept)	0.143308	0.119311	0.172133	6.95797e-96
Bipolar disorder	MGB (1KG-EU-clustered)	Housing instability	26219	1449	st1	9.79716	8.19987	11.7056	2.20472e-139
Bipolar disorder	MGB (1KG-EU-clustered)	Housing instability	26219	1449	sexM	0.976008	0.868816	1.09642	0.682442
Bipolar disorder	MGB (1KG-EU-clustered)	Housing instability	26219	1449	age	0.978213	0.974879	0.981559	1.21365e-36
Bipolar disorder	MGB (1KG-EU-clustered)	Housing instability	26219	1449	inadequate_housingTRUE	9.13245	7.37733	11.3051	9.90067e-92
Bipolar disorder	MGB (1KG-EU-clustered)	Clinical setting	26007	1356	(Intercept)	0.1646	0.137445	0.197121	1.17443e-85
Bipolar disorder	MGB (1KG-EU-clustered)	Clinical setting	26007	1356	st1	11.3603	9.31379	13.8565	4.5583e-127
Bipolar disorder	MGB (1KG-EU-clustered)	Clinical setting	26007	1356	sexM	1.05335	0.938277	1.18255	0.37852
Bipolar disorder	MGB (1KG-EU-clustered)	Clinical setting	26007	1356	age	0.976614	0.973307	0.979932	1.45026e-42
Bipolar disorder	VUMC (1KG-YRI-clustered)	Main analysis	10850	405	(Intercept)	0.0534816	0.0409804	0.0697963	4.44978e-103
Bipolar disorder	VUMC (1KG-YRI-clustered)	Main analysis	10850	405	st1	13.4808	9.89682	18.3628	3.85905e-61
Bipolar disorder	VUMC (1KG-YRI-clustered)	Main analysis	10850	405	sexM	1.14814	0.926296	1.4231	0.207282
Bipolar disorder	VUMC (1KG-YRI-clustered)	Main analysis	10850	405	age	0.987242	0.981533	0.992985	1.43098e-05
Bipolar disorder	VUMC (1KG-YRI-clustered)	Comorbid diagnoses	10850	405	(Intercept)	0.0353852	0.0263991	0.0474301	1.07468e-110
Bipolar disorder	VUMC (1KG-YRI-clustered)	Comorbid diagnoses	10850	405	st1	5.77216	4.06802	8.19018	9.22048e-23
Bipolar disorder	VUMC (1KG-YRI-clustered)	Comorbid diagnoses	10850	405	sexM	1.11971	0.889077	1.41016	0.336622
Bipolar disorder	VUMC (1KG-YRI-clustered)	Comorbid diagnoses	10850	405	age	0.984791	0.978679	0.990941	1.39931e-06
Bipolar disorder	VUMC (1KG-YRI-clustered)	Comorbid diagnoses	10850	405	scz	16.3829	11.2856	23.7825	6.01176e-49
Bipolar disorder	VUMC (1KG-YRI-clustered)	Comorbid diagnoses	10850	405	dep	7.11945	5.64436	8.98004	1.14659e-61
Bipolar disorder	VUMC (1KG-YRI-clustered)	Substance use	10850	405	(Intercept)	0.04532	0.0341787	0.0600932	1.80077e-102
Bipolar disorder	VUMC (1KG-YRI-clustered)	Substance use	10850	405	st1	8.17198	5.83457	11.4458	2.40095e-34
Bipolar disorder	VUMC (1KG-YRI-clustered)	Substance use	10850	405	sexM	0.87782	0.702041	1.09761	0.253016
Bipolar disorder	VUMC (1KG-YRI-clustered)	Substance use	10850	405	age	0.97651	0.970308	0.982752	2.62748e-13
Bipolar disorder	VUMC (1KG-YRI-clustered)	Substance use	10850	405	sudTRUE	8.36109	6.70828	10.4211	1.18131e-79
Bipolar disorder	VUMC (1KG-YRI-clustered)	Housing instability	10850	405	(Intercept)	0.0544466	0.0416281	0.0712123	3.24684e-100
Bipolar disorder	VUMC (1KG-YRI-clustered)	Housing instability	10850	405	st1	11.7539	8.54211	16.1732	9.92556e-52
Bipolar disorder	VUMC (1KG-YRI-clustered)	Housing instability	10850	405	sexM	1.04558	0.839809	1.30178	0.690144
Bipolar disorder	VUMC (1KG-YRI-clustered)	Housing instability	10850	405	age	0.985759	0.979943	0.99161	2.03144e-06
Bipolar disorder	VUMC (1KG-YRI-clustered)	Housing instability	10850	405	inadequate_housingTRUE	6.52291	4.4457	9.57066	9.03612e-22
Bipolar disorder	VUMC (1KG-YRI-clustered)	Clinical setting	10784	379	(Intercept)	0.0552218	0.0421704	0.0723125	2.10892e-98
Bipolar disorder	VUMC (1KG-YRI-clustered)	Clinical setting	10784	379	st1	11.0799	7.64115	16.0661	7.02685e-37
Bipolar disorder	VUMC (1KG-YRI-clustered)	Clinical setting	10784	379	sexM	1.13154	0.909761	1.40739	0.266866
Bipolar disorder	VUMC (1KG-YRI-clustered)	Clinical setting	10784	379	age	0.986605	0.980763	0.992482	8.57395e-06
Major depressive disorder	VUMC (1KG-EU-clustered)	Main analysis	55470	5965	(Intercept)	0.134529	0.123432	0.146624	0
Major depressive disorder	VUMC (1KG-EU-clustered)	Main analysis	55470	5965	st1	10.812	9.30952	12.5571	1.6601e-213
Major depressive disorder	VUMC (1KG-EU-clustered)	Main analysis	55470	5965	sexM	0.697533	0.658603	0.738764	9.80525e-35
Major depressive disorder	VUMC (1KG-EU-clustered)	Main analysis	55470	5965	age	0.999402	0.997902	1.00091	0.435426
Major depressive disorder	VUMC (1KG-EU-clustered)	Comorbid diagnoses	55470	5965	(Intercept)	0.108566	0.0992323	0.118777	0
Major depressive disorder	VUMC (1KG-EU-clustered)	Comorbid diagnoses	55470	5965	st1	7.05341	5.99277	8.30177	4.46991e-122
Major depressive disorder	VUMC (1KG-EU-clustered)	Comorbid diagnoses	55470	5965	sexM	0.687292	0.648174	0.728771	4.36906e-36
Major depressive disorder	VUMC (1KG-EU-clustered)	Comorbid diagnoses	55470	5965	age	1.00142	0.999869	1.00297	0.0727143
Major depressive disorder	VUMC (1KG-EU-clustered)	Comorbid diagnoses	55470	5965	scz	2.60685	1.90531	3.5667	2.09369e-09
Major depressive disorder	VUMC (1KG-EU-clustered)	Comorbid diagnoses	55470	5965	bd	7.33403	6.59405	8.15704	3.59125e-295
Major depressive disorder	VUMC (1KG-EU-clustered)	Substance use	55470	5965	(Intercept)	0.103085	0.0940173	0.113027	0
Major depressive disorder	VUMC (1KG-EU-clustered)	Substance use	55470	5965	st1	8.1392	6.9359	9.55126	1.6112e-145
Major depressive disorder	VUMC (1KG-EU-clustered)	Substance use	55470	5965	sexM	0.576213	0.542538	0.611979	5.47567e-72
Major depressive disorder	VUMC (1KG-EU-clustered)	Substance use	55470	5965	age	0.997137	0.995537	0.998739	0.00046448
Major depressive disorder	VUMC (1KG-EU-clustered)	Substance use	55470	5965	sudTRUE	5.1996	4.90206	5.5152	0
Major depressive disorder	VUMC (1KG-EU-clustered)	Housing instability	55470	5965	(Intercept)	0.133488	0.122448	0.145524	0
Major depressive disorder	VUMC (1KG-EU-clustered)	Housing instability	55470	5965	st1	10.355	8.90962	12.0348	5.6957e-204
Major depressive disorder	VUMC (1KG-EU-clustered)	Housing instability	55470	5965	sexM	0.689289	0.650713	0.730153	9.45954e-37
Major depressive disorder	VUMC (1KG-EU-clustered)	Housing instability	55470	5965	age	0.999171	0.997666	1.00068	0.281263
Major depressive disorder	VUMC (1KG-EU-clustered)	Housing instability	55470	5965	inadequate_housingTRUE	2.41124	2.0875	2.78519	5.41104e-33
Major depressive disorder	VUMC (1KG-EU-clustered)	Clinical setting	55226	5789	(Intercept)	0.135877	0.124642	0.148124	0
Major depressive disorder	VUMC (1KG-EU-clustered)	Clinical setting	55226	5789	st1	8.04195	6.72719	9.61367	6.02361e-116
Major depressive disorder	VUMC (1KG-EU-clustered)	Clinical setting	55226	5789	sexM	0.694608	0.655673	0.735856	3.29843e-35
Major depressive disorder	VUMC (1KG-EU-clustered)	Clinical setting	55226	5789	age	0.999247	0.997741	1.00075	0.32742
Major depressive disorder	MGB (1KG-EU-clustered)	Main analysis	25250	5849	(Intercept)	0.442427	0.398206	0.491558	4.92913e-52
Major depressive disorder	MGB (1KG-EU-clustered)	Main analysis	25250	5849	st1	11.5958	9.66828	13.9076	7.72251e-154
Major depressive disorder	MGB (1KG-EU-clustered)	Main analysis	25250	5849	sexM	0.728563	0.684902	0.775007	9.77824e-24
Major depressive disorder	MGB (1KG-EU-clustered)	Main analysis	25250	5849	age	0.99393	0.992097	0.995767	1.01978e-10
Major depressive disorder	MGB (1KG-EU-clustered)	Comorbid diagnoses	25250	5849	(Intercept)	0.322667	0.288605	0.360749	7.02301e-88
Major depressive disorder	MGB (1KG-EU-clustered)	Comorbid diagnoses	25250	5849	st1	7.72232	6.36347	9.37134	3.40009e-95
Major depressive disorder	MGB (1KG-EU-clustered)	Comorbid diagnoses	25250	5849	sexM	0.698757	0.655074	0.745353	1.38643e-27
Major depressive disorder	MGB (1KG-EU-clustered)	Comorbid diagnoses	25250	5849	age	0.99716	0.995235	0.999089	0.00392976
Major depressive disorder	MGB (1KG-EU-clustered)	Comorbid diagnoses	25250	5849	scz	3.91009	2.72248	5.61578	1.55432e-13
Major depressive disorder	MGB (1KG-EU-clustered)	Comorbid diagnoses	25250	5849	bd	11.3963	9.89798	13.1214	6.16084e-251
Major depressive disorder	MGB (1KG-EU-clustered)	Substance use	25250	5849	(Intercept)	0.424818	0.380896	0.473804	2.40283e-53
Major depressive disorder	MGB (1KG-EU-clustered)	Substance use	25250	5849	st1	8.10786	6.70225	9.80827	5.9139e-103
Major depressive disorder	MGB (1KG-EU-clustered)	Substance use	25250	5849	sexM	0.636426	0.596354	0.679191	3.08727e-42
Major depressive disorder	MGB (1KG-EU-clustered)	Substance use	25250	5849	age	0.986762	0.984833	0.988694	1.12305e-40
Major depressive disorder	MGB (1KG-EU-clustered)	Substance use	25250	5849	sudTRUE	4.30491	4.02934	4.59934	0
Major depressive disorder	MGB (1KG-EU-clustered)	Housing instability	25250	5849	(Intercept)	0.404781	0.363668	0.450541	1.58434e-61
Major depressive disorder	MGB (1KG-EU-clustered)	Housing instability	25250	5849	st1	10.0992	8.39221	12.1533	2.43108e-132
Major depressive disorder	MGB (1KG-EU-clustered)	Housing instability	25250	5849	sexM	0.698809	0.656244	0.744135	5.2796e-29
Major depressive disorder	MGB (1KG-EU-clustered)	Housing instability	25250	5849	age	0.994977	0.993116	0.996842	1.36531e-07
Major depressive disorder	MGB (1KG-EU-clustered)	Housing instability	25250	5849	inadequate_housingTRUE	10.1253	8.11203	12.6383	4.19499e-93
Major depressive disorder	MGB (1KG-EU-clustered)	Clinical setting	25029	5657	(Intercept)	0.445515	0.400912	0.495079	5.21243e-51
Major depressive disorder	MGB (1KG-EU-clustered)	Clinical setting	25029	5657	st1	9.18906	7.47496	11.2962	1.97881e-98
Major depressive disorder	MGB (1KG-EU-clustered)	Clinical setting	25029	5657	sexM	0.724989	0.681397	0.77137	2.84791e-24
Major depressive disorder	MGB (1KG-EU-clustered)	Clinical setting	25029	5657	age	0.99384	0.992003	0.995681	5.92409e-11
Major depressive disorder	VUMC (1KG-YRI-clustered)	Main analysis	10527	1026	(Intercept)	0.105543	0.0884464	0.125945	2.82885e-137
Major depressive disorder	VUMC (1KG-YRI-clustered)	Main analysis	10527	1026	st1	11.6428	8.77461	15.4484	6.77125e-65
Major depressive disorder	VUMC (1KG-YRI-clustered)	Main analysis	10527	1026	sexM	0.65514	0.566023	0.758289	1.43611e-08
Major depressive disorder	VUMC (1KG-YRI-clustered)	Main analysis	10527	1026	age	1.0013	0.997678	1.00494	0.481934
Major depressive disorder	VUMC (1KG-YRI-clustered)	Comorbid diagnoses	10527	1026	(Intercept)	0.0867382	0.072082	0.104375	8.72844e-148
Major depressive disorder	VUMC (1KG-YRI-clustered)	Comorbid diagnoses	10527	1026	st1	7.47299	5.4902	10.1719	1.9787e-37
Major depressive disorder	VUMC (1KG-YRI-clustered)	Comorbid diagnoses	10527	1026	sexM	0.605442	0.520156	0.70471	9.3035e-11
Major depressive disorder	VUMC (1KG-YRI-clustered)	Comorbid diagnoses	10527	1026	age	1.00302	0.999273	1.00679	0.114305
Major depressive disorder	VUMC (1KG-YRI-clustered)	Comorbid diagnoses	10527	1026	scz	2.57849	1.73309	3.83627	2.97e-06
Major depressive disorder	VUMC (1KG-YRI-clustered)	Comorbid diagnoses	10527	1026	bd	7.84626	6.15548	10.0015	3.76899e-62
Major depressive disorder	VUMC (1KG-YRI-clustered)	Substance use	10527	1026	(Intercept)	0.0921378	0.0765479	0.110903	2.93838e-140
Major depressive disorder	VUMC (1KG-YRI-clustered)	Substance use	10527	1026	st1	8.30549	6.13376	11.2461	1.18683e-42
Major depressive disorder	VUMC (1KG-YRI-clustered)	Substance use	10527	1026	sexM	0.509995	0.437068	0.595091	1.20367e-17
Major depressive disorder	VUMC (1KG-YRI-clustered)	Substance use	10527	1026	age	0.995843	0.991988	0.999713	0.0352807
Major depressive disorder	VUMC (1KG-YRI-clustered)	Substance use	10527	1026	sudTRUE	5.53885	4.78867	6.40654	1.34344e-117
Major depressive disorder	VUMC (1KG-YRI-clustered)	Housing instability	10527	1026	(Intercept)	0.105211	0.0880722	0.125684	5.22786e-136
Major depressive disorder	VUMC (1KG-YRI-clustered)	Housing instability	10527	1026	st1	10.6765	8.01488	14.222	6.28691e-59
Major depressive disorder	VUMC (1KG-YRI-clustered)	Housing instability	10527	1026	sexM	0.616451	0.531231	0.715341	1.85209e-10
Major depressive disorder	VUMC (1KG-YRI-clustered)	Housing instability	10527	1026	age	1.00072	0.997064	1.00439	0.699988
Major depressive disorder	VUMC (1KG-YRI-clustered)	Housing instability	10527	1026	inadequate_housingTRUE	4.67592	3.40222	6.42648	1.96647e-21
Major depressive disorder	VUMC (1KG-YRI-clustered)	Clinical setting	10468	981	(Intercept)	0.107276	0.0898294	0.128112	3.59858e-134
Major depressive disorder	VUMC (1KG-YRI-clustered)	Clinical setting	10468	981	st1	8.25144	5.92651	11.4884	7.61904e-36
Major depressive disorder	VUMC (1KG-YRI-clustered)	Clinical setting	10468	981	sexM	0.656503	0.566641	0.760615	2.1018e-08
Major depressive disorder	VUMC (1KG-YRI-clustered)	Clinical setting	10468	981	age	1.00092	0.997271	1.00459	0.621002

## Sheet: eTable 10
diagnosis	cohort	analysis	model	pgs	N_total	N_with_diagnosis	term	OR	ci_lower	ci_upper	p.value
Schizophrenia	VUMC (1KG-EU-clustered)	Main analysis	pgs_st0	Continuous	57293	217	(Intercept)	0.00741478	0.0050472	0.010893	7.75362e-138
Schizophrenia	VUMC (1KG-EU-clustered)	Main analysis	pgs_st0	Continuous	57293	217	pgs	1.86588	1.60317	2.17165	7.87504e-16
Schizophrenia	VUMC (1KG-EU-clustered)	Main analysis	pgs_st0	Continuous	57293	217	sexM	1.58543	1.21149	2.07479	0.000785569
Schizophrenia	VUMC (1KG-EU-clustered)	Main analysis	pgs_st0	Continuous	57293	217	age	0.979135	0.972247	0.986072	4.79128e-09
Schizophrenia	VUMC (1KG-EU-clustered)	Main analysis	pgs_st0	Continuous	57293	217	PC1	0.000190067	6.96432e-07	0.0518725	0.00275395
Schizophrenia	VUMC (1KG-EU-clustered)	Main analysis	pgs_st0	Continuous	57293	217	PC2	135.566	0.0122994	1.49422e+06	0.301216
Schizophrenia	VUMC (1KG-EU-clustered)	Main analysis	pgs_st0	Continuous	57293	217	PC3	403.951	0.000233171	6.99817e+08	0.412883
Schizophrenia	VUMC (1KG-EU-clustered)	Main analysis	pgs_st1	Continuous	826	57	(Intercept)	0.0577542	0.028546	0.116848	2.16761e-15
Schizophrenia	VUMC (1KG-EU-clustered)	Main analysis	pgs_st1	Continuous	826	57	pgs	1.22922	0.925424	1.63274	0.154188
Schizophrenia	VUMC (1KG-EU-clustered)	Main analysis	pgs_st1	Continuous	826	57	sexM	2.36738	1.25685	4.45915	0.00763805
Schizophrenia	VUMC (1KG-EU-clustered)	Main analysis	pgs_st1	Continuous	826	57	age	0.999952	0.984059	1.0161	0.995345
Schizophrenia	VUMC (1KG-EU-clustered)	Main analysis	pgs_st1	Continuous	826	57	PC1	0.00308632	5.68142e-09	1676.59	0.390885
Schizophrenia	VUMC (1KG-EU-clustered)	Main analysis	pgs_st1	Continuous	826	57	PC2	481.476	8.07885e-06	2.86945e+10	0.498894
Schizophrenia	VUMC (1KG-EU-clustered)	Main analysis	pgs_st1	Continuous	826	57	PC3	537428	4.14709e-11	6.96461e+21	0.485765
Schizophrenia	VUMC (1KG-EU-clustered)	Main analysis	gxe	Continuous	58119	274	(Intercept)	0.00614838	0.00425027	0.00889416	6.65242e-161
Schizophrenia	VUMC (1KG-EU-clustered)	Main analysis	gxe	Continuous	58119	274	pgs	1.86572	1.60347	2.17087	7.05688e-16
Schizophrenia	VUMC (1KG-EU-clustered)	Main analysis	gxe	Continuous	58119	274	st1	19.6263	13.8725	27.7664	1.84558e-63
Schizophrenia	VUMC (1KG-EU-clustered)	Main analysis	gxe	Continuous	58119	274	sexM	1.67383	1.30213	2.15163	5.80493e-05
Schizophrenia	VUMC (1KG-EU-clustered)	Main analysis	gxe	Continuous	58119	274	age	0.982386	0.975992	0.988821	9.57777e-08
Schizophrenia	VUMC (1KG-EU-clustered)	Main analysis	gxe	Continuous	58119	274	PC1	0.000340076	2.06448e-06	0.05602	0.00216452
Schizophrenia	VUMC (1KG-EU-clustered)	Main analysis	gxe	Continuous	58119	274	PC2	94.9354	0.0300844	299581	0.268013
Schizophrenia	VUMC (1KG-EU-clustered)	Main analysis	gxe	Continuous	58119	274	PC3	922.249	0.00160678	5.29346e+08	0.312943
Schizophrenia	VUMC (1KG-EU-clustered)	Main analysis	gxe	Continuous	58119	274	pgs:st1	0.659971	0.481479	0.904632	0.0097953
Schizophrenia	VUMC (1KG-EU-clustered)	Main analysis	ge_corr	Continuous	58119	#N/A	(Intercept)	0.142147	0.120023	0.168349	4.1301e-113
Schizophrenia	VUMC (1KG-EU-clustered)	Main analysis	ge_corr	Continuous	58119	#N/A	pgs	1.21481	1.12921	1.3069	1.79396e-07
Schizophrenia	VUMC (1KG-EU-clustered)	Main analysis	ge_corr	Continuous	58119	#N/A	sexM	0.257581	0.211609	0.31354	1.13999e-41
Schizophrenia	VUMC (1KG-EU-clustered)	Main analysis	ge_corr	Continuous	58119	#N/A	age	0.958968	0.955253	0.962697	2.26286e-99
Schizophrenia	VUMC (1KG-EU-clustered)	Main analysis	ge_corr	Continuous	58119	#N/A	PC1	0.00536953	0.000390167	0.073896	9.32852e-05
Schizophrenia	VUMC (1KG-EU-clustered)	Main analysis	ge_corr	Continuous	58119	#N/A	PC2	0.8609	0.0220338	33.6369	0.936165
Schizophrenia	VUMC (1KG-EU-clustered)	Main analysis	ge_corr	Continuous	58119	#N/A	PC3	52633.1	69.7678	3.97066e+07	0.00130102
Schizophrenia	MGB (1KG-EU-clustered)	Main analysis	pgs_st0	Continuous	25842	196	(Intercept)	0.0202959	0.0128402	0.0320808	1.70096e-62
Schizophrenia	MGB (1KG-EU-clustered)	Main analysis	pgs_st0	Continuous	25842	196	pgs	1.75524	1.50661	2.04489	5.22255e-13
Schizophrenia	MGB (1KG-EU-clustered)	Main analysis	pgs_st0	Continuous	25842	196	sexM	2.26995	1.69238	3.04463	4.44699e-08
Schizophrenia	MGB (1KG-EU-clustered)	Main analysis	pgs_st0	Continuous	25842	196	age	0.96977	0.961599	0.97801	1.15595e-12
Schizophrenia	MGB (1KG-EU-clustered)	Main analysis	pgs_st0	Continuous	25842	196	PC1	1422.91	4.3003e-08	4.7082e+13	0.556873
Schizophrenia	MGB (1KG-EU-clustered)	Main analysis	pgs_st0	Continuous	25842	196	PC2	1.39071e+08	0.00104951	1.84283e+19	0.151279
Schizophrenia	MGB (1KG-EU-clustered)	Main analysis	pgs_st0	Continuous	25842	196	PC3	6.56992e-15	1.46881e-26	0.0029387	0.0170357
Schizophrenia	MGB (1KG-EU-clustered)	Main analysis	pgs_st1	Continuous	734	59	(Intercept)	0.174489	0.0732168	0.415838	8.13576e-05
Schizophrenia	MGB (1KG-EU-clustered)	Main analysis	pgs_st1	Continuous	734	59	pgs	1.26737	0.948954	1.69262	0.108478
Schizophrenia	MGB (1KG-EU-clustered)	Main analysis	pgs_st1	Continuous	734	59	sexM	1.3564	0.725961	2.53431	0.339166
Schizophrenia	MGB (1KG-EU-clustered)	Main analysis	pgs_st1	Continuous	734	59	age	0.98124	0.963512	0.999295	0.0417712
Schizophrenia	MGB (1KG-EU-clustered)	Main analysis	pgs_st1	Continuous	734	59	PC1	2.13671e-11	3.25235e-32	1.40376e+10	0.31508
Schizophrenia	MGB (1KG-EU-clustered)	Main analysis	pgs_st1	Continuous	734	59	PC2	9.55083e+08	2.12976e-13	4.28303e+30	0.41627
Schizophrenia	MGB (1KG-EU-clustered)	Main analysis	pgs_st1	Continuous	734	59	PC3	3.39317e-22	9.78222e-47	1176.99	0.0863929
Schizophrenia	MGB (1KG-EU-clustered)	Main analysis	gxe	Continuous	26576	255	(Intercept)	0.0193695	0.0127011	0.0295392	5.9825e-75
Schizophrenia	MGB (1KG-EU-clustered)	Main analysis	gxe	Continuous	26576	255	pgs	1.74784	1.50042	2.03607	7.49838e-13
Schizophrenia	MGB (1KG-EU-clustered)	Main analysis	gxe	Continuous	26576	255	st1	12.4148	8.79574	17.5229	1.50617e-46
Schizophrenia	MGB (1KG-EU-clustered)	Main analysis	gxe	Continuous	26576	255	sexM	2.05221	1.58141	2.66316	6.40482e-08
Schizophrenia	MGB (1KG-EU-clustered)	Main analysis	gxe	Continuous	26576	255	age	0.971857	0.964405	0.979367	3.62813e-13
Schizophrenia	MGB (1KG-EU-clustered)	Main analysis	gxe	Continuous	26576	255	PC1	2.11833	9.7411e-10	4.6066e+09	0.945444
Schizophrenia	MGB (1KG-EU-clustered)	Main analysis	gxe	Continuous	26576	255	PC2	2.61891e+08	0.03159	2.17116e+18	0.0962129
Schizophrenia	MGB (1KG-EU-clustered)	Main analysis	gxe	Continuous	26576	255	PC3	5.2539e-16	1.55831e-26	1.77137e-05	0.0044462
Schizophrenia	MGB (1KG-EU-clustered)	Main analysis	gxe	Continuous	26576	255	pgs:st1	0.744429	0.539381	1.02743	0.0725888
Schizophrenia	MGB (1KG-EU-clustered)	Main analysis	ge_corr	Continuous	26576	#N/A	(Intercept)	0.135033	0.107367	0.169828	1.10592e-65
Schizophrenia	MGB (1KG-EU-clustered)	Main analysis	ge_corr	Continuous	26576	#N/A	pgs	1.23491	1.14338	1.33377	7.86281e-08
Schizophrenia	MGB (1KG-EU-clustered)	Main analysis	ge_corr	Continuous	26576	#N/A	sexM	0.356474	0.297908	0.426553	1.96094e-29
Schizophrenia	MGB (1KG-EU-clustered)	Main analysis	ge_corr	Continuous	26576	#N/A	age	0.976352	0.971986	0.980738	1.23954e-25
Schizophrenia	MGB (1KG-EU-clustered)	Main analysis	ge_corr	Continuous	26576	#N/A	PC1	3.63748e+07	26.8089	4.9354e+13	0.015671
Schizophrenia	MGB (1KG-EU-clustered)	Main analysis	ge_corr	Continuous	26576	#N/A	PC2	58733.9	0.0460436	7.49219e+10	0.125803
Schizophrenia	MGB (1KG-EU-clustered)	Main analysis	ge_corr	Continuous	26576	#N/A	PC3	0.146444	1.24357e-07	172453	0.787653
Schizophrenia	Meta-analysis (1KG-EU-clustered)	Main analysis	pgs_st0	Continuous	83135	413	pgs	1.81008	1.62534	2.01581	3.32112e-27
Schizophrenia	Meta-analysis (1KG-EU-clustered)	Main analysis	pgs_st1	Continuous	1560	116	pgs	1.24778	1.01891	1.52807	0.0322579
Schizophrenia	Meta-analysis (1KG-EU-clustered)	Main analysis	gxe	Continuous	84695	529	pgs:st1	0.700021	0.558776	0.876969	0.0019235
Schizophrenia	VUMC (1KG-YRI-clustered)	Main analysis	pgs_st0	Continuous	10770	159	(Intercept)	0.0107702	0.00694832	0.0166944	2.76755e-91
Schizophrenia	VUMC (1KG-YRI-clustered)	Main analysis	pgs_st0	Continuous	10770	159	pgs	1.37176	1.14833	1.63866	0.000492539
Schizophrenia	VUMC (1KG-YRI-clustered)	Main analysis	pgs_st0	Continuous	10770	159	sexM	2.28493	1.6603	3.14455	3.94049e-07
Schizophrenia	VUMC (1KG-YRI-clustered)	Main analysis	pgs_st0	Continuous	10770	159	age	0.99796	0.98939	1.0066	0.642497
Schizophrenia	VUMC (1KG-YRI-clustered)	Main analysis	pgs_st0	Continuous	10770	159	PC1	0.0677613	0.0098944	0.46406	0.00610484
Schizophrenia	VUMC (1KG-YRI-clustered)	Main analysis	pgs_st0	Continuous	10770	159	PC2	104.46	0.115602	94391.2	0.180672
Schizophrenia	VUMC (1KG-YRI-clustered)	Main analysis	pgs_st0	Continuous	10770	159	PC3	8.28018	0.00474272	14456.1	0.578886
Schizophrenia	VUMC (1KG-YRI-clustered)	Main analysis	pgs_st1	Continuous	232	23	(Intercept)	0.0349834	0.00974781	0.12555	2.70666e-07
Schizophrenia	VUMC (1KG-YRI-clustered)	Main analysis	pgs_st1	Continuous	232	23	pgs	1.52743	0.900597	2.59056	0.116053
Schizophrenia	VUMC (1KG-YRI-clustered)	Main analysis	pgs_st1	Continuous	232	23	sexM	1.78141	0.632717	5.01557	0.274262
Schizophrenia	VUMC (1KG-YRI-clustered)	Main analysis	pgs_st1	Continuous	232	23	age	1.01923	0.991051	1.0482	0.183033
Schizophrenia	VUMC (1KG-YRI-clustered)	Main analysis	pgs_st1	Continuous	232	23	PC1	10.8268	0.0100228	11695.3	0.503874
Schizophrenia	VUMC (1KG-YRI-clustered)	Main analysis	pgs_st1	Continuous	232	23	PC2	385.868	9.58813e-12	1.5529e+16	0.709429
Schizophrenia	VUMC (1KG-YRI-clustered)	Main analysis	pgs_st1	Continuous	232	23	PC3	7.48267e-09	6.70052e-19	83.5611	0.112947
Schizophrenia	VUMC (1KG-YRI-clustered)	Main analysis	gxe	Continuous	11002	182	(Intercept)	0.0100161	0.00653703	0.0153468	3.0419e-99
Schizophrenia	VUMC (1KG-YRI-clustered)	Main analysis	gxe	Continuous	11002	182	pgs	1.34003	1.12368	1.59803	0.00112216
Schizophrenia	VUMC (1KG-YRI-clustered)	Main analysis	gxe	Continuous	11002	182	st1	7.32038	4.29036	12.4903	2.82363e-13
Schizophrenia	VUMC (1KG-YRI-clustered)	Main analysis	gxe	Continuous	11002	182	sexM	2.19231	1.61971	2.96733	3.72512e-07
Schizophrenia	VUMC (1KG-YRI-clustered)	Main analysis	gxe	Continuous	11002	182	age	1.00022	0.99201	1.0085	0.957958
Schizophrenia	VUMC (1KG-YRI-clustered)	Main analysis	gxe	Continuous	11002	182	PC1	0.11021	0.0172726	0.703208	0.0196807
Schizophrenia	VUMC (1KG-YRI-clustered)	Main analysis	gxe	Continuous	11002	182	PC2	77.4218	0.102058	58732.4	0.198628
Schizophrenia	VUMC (1KG-YRI-clustered)	Main analysis	gxe	Continuous	11002	182	PC3	1.0649	0.000880891	1287.35	0.986145
Schizophrenia	VUMC (1KG-YRI-clustered)	Main analysis	gxe	Continuous	11002	182	pgs:st1	1.32447	0.799096	2.19526	0.275693
Schizophrenia	VUMC (1KG-YRI-clustered)	Main analysis	ge_corr	Continuous	11002	#N/A	(Intercept)	0.0730392	0.0531184	0.100431	2.37378e-58
Schizophrenia	VUMC (1KG-YRI-clustered)	Main analysis	ge_corr	Continuous	11002	#N/A	pgs	1.34811	1.1631	1.56254	7.30614e-05
Schizophrenia	VUMC (1KG-YRI-clustered)	Main analysis	ge_corr	Continuous	11002	#N/A	sexM	0.405355	0.288946	0.568663	1.71201e-07
Schizophrenia	VUMC (1KG-YRI-clustered)	Main analysis	ge_corr	Continuous	11002	#N/A	age	0.97504	0.967347	0.982794	3.98963e-10
Schizophrenia	VUMC (1KG-YRI-clustered)	Main analysis	ge_corr	Continuous	11002	#N/A	PC1	0.201953	0.0409652	0.995603	0.0493663
Schizophrenia	VUMC (1KG-YRI-clustered)	Main analysis	ge_corr	Continuous	11002	#N/A	PC2	81.5205	0.478409	13891	0.0932002
Schizophrenia	VUMC (1KG-YRI-clustered)	Main analysis	ge_corr	Continuous	11002	#N/A	PC3	0.000742058	1.07194e-06	0.513696	0.030801
Schizophrenia	VUMC (1KG-EU-clustered)	Main analysis (binary PGS)	pgs_st0	Binary (75% cut point)	57293	217	(Intercept)	0.00631822	0.00425203	0.00938845	1.25544e-138
Schizophrenia	VUMC (1KG-EU-clustered)	Main analysis (binary PGS)	pgs_st0	Binary (75% cut point)	57293	217	pgs	2.66656	2.03602	3.49237	1.03834e-12
Schizophrenia	VUMC (1KG-EU-clustered)	Main analysis (binary PGS)	pgs_st0	Binary (75% cut point)	57293	217	sexM	1.57248	1.20158	2.05787	0.000973949
Schizophrenia	VUMC (1KG-EU-clustered)	Main analysis (binary PGS)	pgs_st0	Binary (75% cut point)	57293	217	age	0.978976	0.972087	0.985914	3.69252e-09
Schizophrenia	VUMC (1KG-EU-clustered)	Main analysis (binary PGS)	pgs_st0	Binary (75% cut point)	57293	217	PC1	0.00048967	1.77732e-06	0.134909	0.00784243
Schizophrenia	VUMC (1KG-EU-clustered)	Main analysis (binary PGS)	pgs_st0	Binary (75% cut point)	57293	217	PC2	62.0461	0.0055465	694081	0.385468
Schizophrenia	VUMC (1KG-EU-clustered)	Main analysis (binary PGS)	pgs_st0	Binary (75% cut point)	57293	217	PC3	484.249	0.000212603	1.10298e+09	0.407784
Schizophrenia	VUMC (1KG-EU-clustered)	Main analysis (binary PGS)	pgs_st1	Binary (75% cut point)	826	57	(Intercept)	0.0567998	0.0273988	0.11775	1.2464e-14
Schizophrenia	VUMC (1KG-EU-clustered)	Main analysis (binary PGS)	pgs_st1	Binary (75% cut point)	826	57	pgs	1.2137	0.684529	2.15193	0.507445
Schizophrenia	VUMC (1KG-EU-clustered)	Main analysis (binary PGS)	pgs_st1	Binary (75% cut point)	826	57	sexM	2.31486	1.23269	4.34705	0.00903583
Schizophrenia	VUMC (1KG-EU-clustered)	Main analysis (binary PGS)	pgs_st1	Binary (75% cut point)	826	57	age	1.00028	0.984415	1.0164	0.972758
Schizophrenia	VUMC (1KG-EU-clustered)	Main analysis (binary PGS)	pgs_st1	Binary (75% cut point)	826	57	PC1	0.00610324	1.16868e-08	3187.33	0.447806
Schizophrenia	VUMC (1KG-EU-clustered)	Main analysis (binary PGS)	pgs_st1	Binary (75% cut point)	826	57	PC2	269.587	4.84839e-06	1.499e+10	0.538475
Schizophrenia	VUMC (1KG-EU-clustered)	Main analysis (binary PGS)	pgs_st1	Binary (75% cut point)	826	57	PC3	535009	5.14293e-11	5.56559e+21	0.48332
Schizophrenia	VUMC (1KG-EU-clustered)	Main analysis (binary PGS)	gxe	Binary (75% cut point)	58119	274	(Intercept)	0.00523045	0.003572	0.00765891	1.54907e-160
Schizophrenia	VUMC (1KG-EU-clustered)	Main analysis (binary PGS)	gxe	Binary (75% cut point)	58119	274	pgs	2.66624	2.0364	3.49088	9.85433e-13
Schizophrenia	VUMC (1KG-EU-clustered)	Main analysis (binary PGS)	gxe	Binary (75% cut point)	58119	274	st1	23.0171	15.4403	34.3119	1.736e-53
Schizophrenia	VUMC (1KG-EU-clustered)	Main analysis (binary PGS)	gxe	Binary (75% cut point)	58119	274	sexM	1.65508	1.28789	2.12697	8.25587e-05
Schizophrenia	VUMC (1KG-EU-clustered)	Main analysis (binary PGS)	gxe	Binary (75% cut point)	58119	274	age	0.982288	0.975894	0.988725	8.20632e-08
Schizophrenia	VUMC (1KG-EU-clustered)	Main analysis (binary PGS)	gxe	Binary (75% cut point)	58119	274	PC1	0.000840309	5.04896e-06	0.139854	0.00665067
Schizophrenia	VUMC (1KG-EU-clustered)	Main analysis (binary PGS)	gxe	Binary (75% cut point)	58119	274	PC2	48.6422	0.0150495	157219	0.346104
Schizophrenia	VUMC (1KG-EU-clustered)	Main analysis (binary PGS)	gxe	Binary (75% cut point)	58119	274	PC3	1082.84	0.00146705	7.99244e+08	0.310788
Schizophrenia	VUMC (1KG-EU-clustered)	Main analysis (binary PGS)	gxe	Binary (75% cut point)	58119	274	pgs:st1	0.454647	0.242733	0.851566	0.0138229
Schizophrenia	VUMC (1KG-EU-clustered)	Main analysis (binary PGS)	gxe	Binary (75% cut point)	58119	274	RERI	#N/A	-11.7566	18.1924	0.336812
Schizophrenia	VUMC (1KG-EU-clustered)	Main analysis (binary PGS)	ge_corr	Binary (75% cut point)	58119	#N/A	(Intercept)	0.132111	0.110857	0.157441	2.9113e-113
Schizophrenia	VUMC (1KG-EU-clustered)	Main analysis (binary PGS)	ge_corr	Binary (75% cut point)	58119	#N/A	pgs	1.3882	1.19327	1.61498	2.14906e-05
Schizophrenia	VUMC (1KG-EU-clustered)	Main analysis (binary PGS)	ge_corr	Binary (75% cut point)	58119	#N/A	sexM	0.257164	0.211267	0.313031	9.11409e-42
Schizophrenia	VUMC (1KG-EU-clustered)	Main analysis (binary PGS)	ge_corr	Binary (75% cut point)	58119	#N/A	age	0.958967	0.955254	0.962695	1.8675e-99
Schizophrenia	VUMC (1KG-EU-clustered)	Main analysis (binary PGS)	ge_corr	Binary (75% cut point)	58119	#N/A	PC1	0.0073986	0.000540314	0.10131	0.000238
Schizophrenia	VUMC (1KG-EU-clustered)	Main analysis (binary PGS)	ge_corr	Binary (75% cut point)	58119	#N/A	PC2	0.727559	0.0185106	28.5966	0.865167
Schizophrenia	VUMC (1KG-EU-clustered)	Main analysis (binary PGS)	ge_corr	Binary (75% cut point)	58119	#N/A	PC3	64266.3	81.0152	5.098e+07	0.00115329
Schizophrenia	MGB (1KG-EU-clustered)	Main analysis (binary PGS)	pgs_st0	Binary (75% cut point)	25842	196	(Intercept)	0.0165588	0.0103548	0.02648	1.04122e-65
Schizophrenia	MGB (1KG-EU-clustered)	Main analysis (binary PGS)	pgs_st0	Binary (75% cut point)	25842	196	pgs	2.77723	2.08825	3.69353	2.19422e-12
Schizophrenia	MGB (1KG-EU-clustered)	Main analysis (binary PGS)	pgs_st0	Binary (75% cut point)	25842	196	sexM	2.28209	1.7012	3.06133	3.68871e-08
Schizophrenia	MGB (1KG-EU-clustered)	Main analysis (binary PGS)	pgs_st0	Binary (75% cut point)	25842	196	age	0.96941	0.961226	0.977663	6.82624e-13
Schizophrenia	MGB (1KG-EU-clustered)	Main analysis (binary PGS)	pgs_st0	Binary (75% cut point)	25842	196	PC1	51.0309	1.6235e-09	1.60404e+12	0.749821
Schizophrenia	MGB (1KG-EU-clustered)	Main analysis (binary PGS)	pgs_st0	Binary (75% cut point)	25842	196	PC2	2.79855e+07	0.000210469	3.72115e+18	0.189471
Schizophrenia	MGB (1KG-EU-clustered)	Main analysis (binary PGS)	pgs_st0	Binary (75% cut point)	25842	196	PC3	1.5541e-15	3.76554e-27	0.000641404	0.012463
Schizophrenia	MGB (1KG-EU-clustered)	Main analysis (binary PGS)	pgs_st1	Binary (75% cut point)	734	59	(Intercept)	0.151273	0.0616199	0.371366	3.75936e-05
Schizophrenia	MGB (1KG-EU-clustered)	Main analysis (binary PGS)	pgs_st1	Binary (75% cut point)	734	59	pgs	1.64398	0.947655	2.85196	0.0769424
Schizophrenia	MGB (1KG-EU-clustered)	Main analysis (binary PGS)	pgs_st1	Binary (75% cut point)	734	59	sexM	1.35738	0.726804	2.53505	0.337682
Schizophrenia	MGB (1KG-EU-clustered)	Main analysis (binary PGS)	pgs_st1	Binary (75% cut point)	734	59	age	0.981818	0.964086	0.999876	0.0484541
Schizophrenia	MGB (1KG-EU-clustered)	Main analysis (binary PGS)	pgs_st1	Binary (75% cut point)	734	59	PC1	6.54605e-12	1.01886e-32	4.20576e+09	0.292121
Schizophrenia	MGB (1KG-EU-clustered)	Main analysis (binary PGS)	pgs_st1	Binary (75% cut point)	734	59	PC2	1.30146e+09	2.5529e-13	6.63476e+30	0.410532
Schizophrenia	MGB (1KG-EU-clustered)	Main analysis (binary PGS)	pgs_st1	Binary (75% cut point)	734	59	PC3	2.90992e-22	7.82598e-47	1081.99	0.0858044
Schizophrenia	MGB (1KG-EU-clustered)	Main analysis (binary PGS)	gxe	Binary (75% cut point)	26576	255	(Intercept)	0.0156897	0.0101523	0.0242472	4.30994e-78
Schizophrenia	MGB (1KG-EU-clustered)	Main analysis (binary PGS)	gxe	Binary (75% cut point)	26576	255	pgs	2.75355	2.07159	3.66003	3.03306e-12
Schizophrenia	MGB (1KG-EU-clustered)	Main analysis (binary PGS)	gxe	Binary (75% cut point)	26576	255	st1	13.6569	9.01745	20.6834	5.22925e-35
Schizophrenia	MGB (1KG-EU-clustered)	Main analysis (binary PGS)	gxe	Binary (75% cut point)	26576	255	sexM	2.06094	1.58796	2.67482	5.43219e-08
Schizophrenia	MGB (1KG-EU-clustered)	Main analysis (binary PGS)	gxe	Binary (75% cut point)	26576	255	age	0.971696	0.964234	0.979216	2.87746e-13
Schizophrenia	MGB (1KG-EU-clustered)	Main analysis (binary PGS)	gxe	Binary (75% cut point)	26576	255	PC1	0.109702	5.2251e-11	2.3032e+08	0.840075
Schizophrenia	MGB (1KG-EU-clustered)	Main analysis (binary PGS)	gxe	Binary (75% cut point)	26576	255	PC2	8.5637e+07	0.0100356	7.30768e+17	0.117446
Schizophrenia	MGB (1KG-EU-clustered)	Main analysis (binary PGS)	gxe	Binary (75% cut point)	26576	255	PC3	1.49296e-16	4.63169e-27	4.81237e-06	0.00315885
Schizophrenia	MGB (1KG-EU-clustered)	Main analysis (binary PGS)	gxe	Binary (75% cut point)	26576	255	pgs:st1	0.616985	0.333577	1.14118	0.123778
Schizophrenia	MGB (1KG-EU-clustered)	Main analysis (binary PGS)	gxe	Binary (75% cut point)	26576	255	RERI	#N/A	-3.12034	18.7029	0.0808339
Schizophrenia	MGB (1KG-EU-clustered)	Main analysis (binary PGS)	ge_corr	Binary (75% cut point)	26576	#N/A	(Intercept)	0.124271	0.0983291	0.157058	3.12066e-68
Schizophrenia	MGB (1KG-EU-clustered)	Main analysis (binary PGS)	ge_corr	Binary (75% cut point)	26576	#N/A	pgs	1.42966	1.21813	1.67793	1.21302e-05
Schizophrenia	MGB (1KG-EU-clustered)	Main analysis (binary PGS)	ge_corr	Binary (75% cut point)	26576	#N/A	sexM	0.356472	0.297907	0.426551	1.96042e-29
Schizophrenia	MGB (1KG-EU-clustered)	Main analysis (binary PGS)	ge_corr	Binary (75% cut point)	26576	#N/A	age	0.976392	0.972024	0.980779	1.54982e-25
Schizophrenia	MGB (1KG-EU-clustered)	Main analysis (binary PGS)	ge_corr	Binary (75% cut point)	26576	#N/A	PC1	4.11404e+06	3.17453	5.3316e+12	0.0339333
Schizophrenia	MGB (1KG-EU-clustered)	Main analysis (binary PGS)	ge_corr	Binary (75% cut point)	26576	#N/A	PC2	31371.1	0.0247162	3.98177e+10	0.148754
Schizophrenia	MGB (1KG-EU-clustered)	Main analysis (binary PGS)	ge_corr	Binary (75% cut point)	26576	#N/A	PC3	0.0474521	4.11643e-08	54700.5	0.668637
Schizophrenia	Meta-analysis (1KG-EU-clustered)	Main analysis (binary PGS)	pgs_st0	Binary (75% cut point)	83135	413	pgs	2.71828	2.23453	3.30675	1.50015e-23
Schizophrenia	Meta-analysis (1KG-EU-clustered)	Main analysis (binary PGS)	pgs_st1	Binary (75% cut point)	1560	116	pgs	1.42089	0.955292	2.11341	0.0828821
Schizophrenia	Meta-analysis (1KG-EU-clustered)	Main analysis (binary PGS)	gxe	Binary (75% cut point)	84695	529	pgs:st1	0.531273	0.342422	0.824278	0.0047675
Schizophrenia	VUMC (1KG-YRI-clustered)	Main analysis (binary PGS)	pgs_st0	Binary (75% cut point)	10770	159	(Intercept)	0.010018	0.00637792	0.0157354	7.89652e-89
Schizophrenia	VUMC (1KG-YRI-clustered)	Main analysis (binary PGS)	pgs_st0	Binary (75% cut point)	10770	159	pgs	1.42504	0.998595	2.03358	0.0509085
Schizophrenia	VUMC (1KG-YRI-clustered)	Main analysis (binary PGS)	pgs_st0	Binary (75% cut point)	10770	159	sexM	2.2829	1.65887	3.14168	4.04594e-07
Schizophrenia	VUMC (1KG-YRI-clustered)	Main analysis (binary PGS)	pgs_st0	Binary (75% cut point)	10770	159	age	0.998047	0.989473	1.00669	0.656871
Schizophrenia	VUMC (1KG-YRI-clustered)	Main analysis (binary PGS)	pgs_st0	Binary (75% cut point)	10770	159	PC1	0.199612	0.0330142	1.2069	0.0792313
Schizophrenia	VUMC (1KG-YRI-clustered)	Main analysis (binary PGS)	pgs_st0	Binary (75% cut point)	10770	159	PC2	44.9999	0.0504115	40169.3	0.272139
Schizophrenia	VUMC (1KG-YRI-clustered)	Main analysis (binary PGS)	pgs_st0	Binary (75% cut point)	10770	159	PC3	6.34613	0.00362302	11116	0.627709
Schizophrenia	VUMC (1KG-YRI-clustered)	Main analysis (binary PGS)	pgs_st1	Binary (75% cut point)	232	23	(Intercept)	0.0373699	0.0101445	0.137662	7.78559e-07
Schizophrenia	VUMC (1KG-YRI-clustered)	Main analysis (binary PGS)	pgs_st1	Binary (75% cut point)	232	23	pgs	1.27624	0.497793	3.27202	0.6116
Schizophrenia	VUMC (1KG-YRI-clustered)	Main analysis (binary PGS)	pgs_st1	Binary (75% cut point)	232	23	sexM	1.79954	0.645279	5.01852	0.261516
Schizophrenia	VUMC (1KG-YRI-clustered)	Main analysis (binary PGS)	pgs_st1	Binary (75% cut point)	232	23	age	1.01893	0.990838	1.04782	0.188591
Schizophrenia	VUMC (1KG-YRI-clustered)	Main analysis (binary PGS)	pgs_st1	Binary (75% cut point)	232	23	PC1	39.2572	0.0512316	30081.6	0.278763
Schizophrenia	VUMC (1KG-YRI-clustered)	Main analysis (binary PGS)	pgs_st1	Binary (75% cut point)	232	23	PC2	210.35	3.94901e-12	1.12046e+16	0.740121
Schizophrenia	VUMC (1KG-YRI-clustered)	Main analysis (binary PGS)	pgs_st1	Binary (75% cut point)	232	23	PC3	6.54476e-09	6.93552e-19	61.7601	0.107806
Schizophrenia	VUMC (1KG-YRI-clustered)	Main analysis (binary PGS)	gxe	Binary (75% cut point)	11002	182	(Intercept)	0.00940294	0.00605833	0.014594	3.69217e-96
Schizophrenia	VUMC (1KG-YRI-clustered)	Main analysis (binary PGS)	gxe	Binary (75% cut point)	11002	182	pgs	1.37526	0.966433	1.95704	0.076676
Schizophrenia	VUMC (1KG-YRI-clustered)	Main analysis (binary PGS)	gxe	Binary (75% cut point)	11002	182	st1	8.53068	4.78553	15.2068	3.64105e-13
Schizophrenia	VUMC (1KG-YRI-clustered)	Main analysis (binary PGS)	gxe	Binary (75% cut point)	11002	182	sexM	2.18103	1.6125	2.95002	4.17646e-07
Schizophrenia	VUMC (1KG-YRI-clustered)	Main analysis (binary PGS)	gxe	Binary (75% cut point)	11002	182	age	1.0003	0.992078	1.00859	0.943449
Schizophrenia	VUMC (1KG-YRI-clustered)	Main analysis (binary PGS)	gxe	Binary (75% cut point)	11002	182	PC1	0.356288	0.0632576	2.00673	0.241913
Schizophrenia	VUMC (1KG-YRI-clustered)	Main analysis (binary PGS)	gxe	Binary (75% cut point)	11002	182	PC2	30.4412	0.0409412	22634.1	0.311234
Schizophrenia	VUMC (1KG-YRI-clustered)	Main analysis (binary PGS)	gxe	Binary (75% cut point)	11002	182	PC3	0.828749	0.000682473	1006.38	0.958656
Schizophrenia	VUMC (1KG-YRI-clustered)	Main analysis (binary PGS)	gxe	Binary (75% cut point)	11002	182	pgs:st1	1.00617	0.378414	2.67529	0.990171
Schizophrenia	VUMC (1KG-YRI-clustered)	Main analysis (binary PGS)	gxe	Binary (75% cut point)	11002	182	RERI	#N/A	-7.05672	12.8533	0.284127
Schizophrenia	VUMC (1KG-YRI-clustered)	Main analysis (binary PGS)	ge_corr	Binary (75% cut point)	11002	#N/A	(Intercept)	0.0685874	0.0493296	0.0953632	3.58959e-57
Schizophrenia	VUMC (1KG-YRI-clustered)	Main analysis (binary PGS)	ge_corr	Binary (75% cut point)	11002	#N/A	pgs	1.34744	1.00185	1.81225	0.0485871
Schizophrenia	VUMC (1KG-YRI-clustered)	Main analysis (binary PGS)	ge_corr	Binary (75% cut point)	11002	#N/A	sexM	0.406492	0.28978	0.570213	1.85621e-07
Schizophrenia	VUMC (1KG-YRI-clustered)	Main analysis (binary PGS)	ge_corr	Binary (75% cut point)	11002	#N/A	age	0.975207	0.967522	0.982953	4.97783e-10
Schizophrenia	VUMC (1KG-YRI-clustered)	Main analysis (binary PGS)	ge_corr	Binary (75% cut point)	11002	#N/A	PC1	0.619466	0.14114	2.71885	0.525691
Schizophrenia	VUMC (1KG-YRI-clustered)	Main analysis (binary PGS)	ge_corr	Binary (75% cut point)	11002	#N/A	PC2	40.0062	0.237187	6747.83	0.158533
Schizophrenia	VUMC (1KG-YRI-clustered)	Main analysis (binary PGS)	ge_corr	Binary (75% cut point)	11002	#N/A	PC3	0.000615957	8.86947e-07	0.427762	0.026803
Schizophrenia	VUMC (1KG-EU-clustered)	Comorbid diagnoses	pgs_st0	Continuous	57293	217	(Intercept)	0.00216077	0.0013627	0.00342624	4.31057e-150
Schizophrenia	VUMC (1KG-EU-clustered)	Comorbid diagnoses	pgs_st0	Continuous	57293	217	pgs	1.71165	1.46415	2.00099	1.53215e-11
Schizophrenia	VUMC (1KG-EU-clustered)	Comorbid diagnoses	pgs_st0	Continuous	57293	217	sexM	1.71148	1.29846	2.25587	0.000136987
Schizophrenia	VUMC (1KG-EU-clustered)	Comorbid diagnoses	pgs_st0	Continuous	57293	217	age	0.98692	0.979416	0.994482	0.000722059
Schizophrenia	VUMC (1KG-EU-clustered)	Comorbid diagnoses	pgs_st0	Continuous	57293	217	PC1	0.000733227	1.81873e-06	0.295603	0.0183655
Schizophrenia	VUMC (1KG-EU-clustered)	Comorbid diagnoses	pgs_st0	Continuous	57293	217	PC2	118.253	0.00629738	2.22056e+06	0.341786
Schizophrenia	VUMC (1KG-EU-clustered)	Comorbid diagnoses	pgs_st0	Continuous	57293	217	PC3	588.653	6.98306e-05	4.96219e+09	0.433118
Schizophrenia	VUMC (1KG-EU-clustered)	Comorbid diagnoses	pgs_st0	Continuous	57293	217	bd	24.0515	17.7462	32.5971	2.0599e-93
Schizophrenia	VUMC (1KG-EU-clustered)	Comorbid diagnoses	pgs_st0	Continuous	57293	217	dep	2.72364	2.00208	3.70524	1.76277e-10
Schizophrenia	VUMC (1KG-EU-clustered)	Comorbid diagnoses	pgs_st1	Continuous	826	57	(Intercept)	0.0145331	0.00557874	0.0378597	4.64114e-18
Schizophrenia	VUMC (1KG-EU-clustered)	Comorbid diagnoses	pgs_st1	Continuous	826	57	pgs	1.14872	0.863446	1.52824	0.341134
Schizophrenia	VUMC (1KG-EU-clustered)	Comorbid diagnoses	pgs_st1	Continuous	826	57	sexM	1.84193	0.942621	3.59923	0.0739192
Schizophrenia	VUMC (1KG-EU-clustered)	Comorbid diagnoses	pgs_st1	Continuous	826	57	age	1.00047	0.983001	1.01826	0.957974
Schizophrenia	VUMC (1KG-EU-clustered)	Comorbid diagnoses	pgs_st1	Continuous	826	57	PC1	0.000325755	6.56222e-10	161.708	0.230158
Schizophrenia	VUMC (1KG-EU-clustered)	Comorbid diagnoses	pgs_st1	Continuous	826	57	PC2	281.135	1.75387e-06	4.50642e+10	0.558548
Schizophrenia	VUMC (1KG-EU-clustered)	Comorbid diagnoses	pgs_st1	Continuous	826	57	PC3	30512.7	2.13441e-11	4.36198e+19	0.561934
Schizophrenia	VUMC (1KG-EU-clustered)	Comorbid diagnoses	pgs_st1	Continuous	826	57	bd	10.0964	5.10552	19.9662	3.00456e-11
Schizophrenia	VUMC (1KG-EU-clustered)	Comorbid diagnoses	pgs_st1	Continuous	826	57	dep	1.29701	0.726792	2.3146	0.378818
Schizophrenia	VUMC (1KG-EU-clustered)	Comorbid diagnoses	gxe	Continuous	58119	274	(Intercept)	0.00213618	0.00139175	0.00327879	4.48132e-174
Schizophrenia	VUMC (1KG-EU-clustered)	Comorbid diagnoses	gxe	Continuous	58119	274	pgs	1.71805	1.47105	2.00651	8.25208e-12
Schizophrenia	VUMC (1KG-EU-clustered)	Comorbid diagnoses	gxe	Continuous	58119	274	st1	3.7762	2.59342	5.4984	4.17578e-12
Schizophrenia	VUMC (1KG-EU-clustered)	Comorbid diagnoses	gxe	Continuous	58119	274	sexM	1.7177	1.32955	2.21916	3.47932e-05
Schizophrenia	VUMC (1KG-EU-clustered)	Comorbid diagnoses	gxe	Continuous	58119	274	age	0.988444	0.981528	0.995409	0.00117648
Schizophrenia	VUMC (1KG-EU-clustered)	Comorbid diagnoses	gxe	Continuous	58119	274	PC1	0.000552627	2.42414e-06	0.125982	0.00677153
Schizophrenia	VUMC (1KG-EU-clustered)	Comorbid diagnoses	gxe	Continuous	58119	274	PC2	113.178	0.0190732	671582	0.286065
Schizophrenia	VUMC (1KG-EU-clustered)	Comorbid diagnoses	gxe	Continuous	58119	274	PC3	730.26	0.000409091	1.30357e+09	0.36932
Schizophrenia	VUMC (1KG-EU-clustered)	Comorbid diagnoses	gxe	Continuous	58119	274	bd	22.7978	17.1779	30.2562	5.85676e-104
Schizophrenia	VUMC (1KG-EU-clustered)	Comorbid diagnoses	gxe	Continuous	58119	274	dep	2.43999	1.85012	3.21792	2.65973e-10
Schizophrenia	VUMC (1KG-EU-clustered)	Comorbid diagnoses	gxe	Continuous	58119	274	pgs:st1	0.664311	0.480538	0.918364	0.0133078
Schizophrenia	VUMC (1KG-EU-clustered)	Comorbid diagnoses	ge_corr	Continuous	58119	#N/A	(Intercept)	0.0660155	0.0544571	0.0800273	1.35835e-168
Schizophrenia	VUMC (1KG-EU-clustered)	Comorbid diagnoses	ge_corr	Continuous	58119	#N/A	pgs	1.15213	1.06795	1.24295	0.000254076
Schizophrenia	VUMC (1KG-EU-clustered)	Comorbid diagnoses	ge_corr	Continuous	58119	#N/A	sexM	0.268066	0.219028	0.328084	2.35143e-37
Schizophrenia	VUMC (1KG-EU-clustered)	Comorbid diagnoses	ge_corr	Continuous	58119	#N/A	age	0.95986	0.955918	0.963818	8.60575e-85
Schizophrenia	VUMC (1KG-EU-clustered)	Comorbid diagnoses	ge_corr	Continuous	58119	#N/A	PC1	0.0141684	0.000876174	0.229114	0.00272024
Schizophrenia	VUMC (1KG-EU-clustered)	Comorbid diagnoses	ge_corr	Continuous	58119	#N/A	PC2	2.04469	0.0385188	108.538	0.724123
Schizophrenia	VUMC (1KG-EU-clustered)	Comorbid diagnoses	ge_corr	Continuous	58119	#N/A	PC3	121259	70.9242	2.07316e+08	0.00205568
Schizophrenia	VUMC (1KG-EU-clustered)	Comorbid diagnoses	ge_corr	Continuous	58119	#N/A	bd	6.68211	5.61018	7.95886	1.35354e-100
Schizophrenia	VUMC (1KG-EU-clustered)	Comorbid diagnoses	ge_corr	Continuous	58119	#N/A	dep	6.07732	5.21424	7.08327	5.64549e-118
Schizophrenia	MGB (1KG-EU-clustered)	Comorbid diagnoses	pgs_st0	Continuous	25842	196	(Intercept)	0.00426691	0.00246654	0.00738139	8.24328e-85
Schizophrenia	MGB (1KG-EU-clustered)	Comorbid diagnoses	pgs_st0	Continuous	25842	196	pgs	1.56197	1.33657	1.82538	2.03953e-08
Schizophrenia	MGB (1KG-EU-clustered)	Comorbid diagnoses	pgs_st0	Continuous	25842	196	sexM	2.33597	1.7269	3.15985	3.70172e-08
Schizophrenia	MGB (1KG-EU-clustered)	Comorbid diagnoses	pgs_st0	Continuous	25842	196	age	0.980558	0.971885	0.989307	1.47859e-05
Schizophrenia	MGB (1KG-EU-clustered)	Comorbid diagnoses	pgs_st0	Continuous	25842	196	PC1	30.9224	2.86298e-10	3.33986e+12	0.791214
Schizophrenia	MGB (1KG-EU-clustered)	Comorbid diagnoses	pgs_st0	Continuous	25842	196	PC2	228834	4.56217e-07	1.14781e+17	0.369288
Schizophrenia	MGB (1KG-EU-clustered)	Comorbid diagnoses	pgs_st0	Continuous	25842	196	PC3	2.44913e-15	1.13201e-27	0.00529876	0.0202535
Schizophrenia	MGB (1KG-EU-clustered)	Comorbid diagnoses	pgs_st0	Continuous	25842	196	bd	12.5875	9.03938	17.5284	8.27238e-51
Schizophrenia	MGB (1KG-EU-clustered)	Comorbid diagnoses	pgs_st0	Continuous	25842	196	dep	3.26343	2.32461	4.58141	8.26435e-12
Schizophrenia	MGB (1KG-EU-clustered)	Comorbid diagnoses	pgs_st1	Continuous	734	59	(Intercept)	0.0504561	0.0163794	0.155428	1.9606e-07
Schizophrenia	MGB (1KG-EU-clustered)	Comorbid diagnoses	pgs_st1	Continuous	734	59	pgs	1.30581	0.977008	1.74526	0.0714141
Schizophrenia	MGB (1KG-EU-clustered)	Comorbid diagnoses	pgs_st1	Continuous	734	59	sexM	1.28637	0.679892	2.43383	0.438897
Schizophrenia	MGB (1KG-EU-clustered)	Comorbid diagnoses	pgs_st1	Continuous	734	59	age	0.984636	0.966019	1.00361	0.111882
Schizophrenia	MGB (1KG-EU-clustered)	Comorbid diagnoses	pgs_st1	Continuous	734	59	PC1	5.37554e-13	1.3163e-34	2.19528e+09	0.265803
Schizophrenia	MGB (1KG-EU-clustered)	Comorbid diagnoses	pgs_st1	Continuous	734	59	PC2	2.97329e+07	5.05629e-16	1.74841e+30	0.52003
Schizophrenia	MGB (1KG-EU-clustered)	Comorbid diagnoses	pgs_st1	Continuous	734	59	PC3	2.48559e-18	2.09405e-43	2.95034e+07	0.16879
Schizophrenia	MGB (1KG-EU-clustered)	Comorbid diagnoses	pgs_st1	Continuous	734	59	bd	3.86429	2.16594	6.89433	4.72633e-06
Schizophrenia	MGB (1KG-EU-clustered)	Comorbid diagnoses	pgs_st1	Continuous	734	59	dep	1.67515	0.815212	3.44219	0.160322
Schizophrenia	MGB (1KG-EU-clustered)	Comorbid diagnoses	gxe	Continuous	26576	255	(Intercept)	0.0050327	0.00306485	0.00826404	4.0796e-97
Schizophrenia	MGB (1KG-EU-clustered)	Comorbid diagnoses	gxe	Continuous	26576	255	pgs	1.56797	1.34312	1.83046	1.23013e-08
Schizophrenia	MGB (1KG-EU-clustered)	Comorbid diagnoses	gxe	Continuous	26576	255	st1	2.91018	2.00604	4.22181	1.82866e-08
Schizophrenia	MGB (1KG-EU-clustered)	Comorbid diagnoses	gxe	Continuous	26576	255	sexM	2.08921	1.59756	2.73216	7.35737e-08
Schizophrenia	MGB (1KG-EU-clustered)	Comorbid diagnoses	gxe	Continuous	26576	255	age	0.98056	0.972678	0.988506	1.86534e-06
Schizophrenia	MGB (1KG-EU-clustered)	Comorbid diagnoses	gxe	Continuous	26576	255	PC1	0.0545799	8.98981e-12	3.31371e+08	0.800249
Schizophrenia	MGB (1KG-EU-clustered)	Comorbid diagnoses	gxe	Continuous	26576	255	PC2	737001	2.35157e-05	2.30982e+16	0.273225
Schizophrenia	MGB (1KG-EU-clustered)	Comorbid diagnoses	gxe	Continuous	26576	255	PC3	3.62942e-15	3.09167e-26	0.000426071	0.0105644
Schizophrenia	MGB (1KG-EU-clustered)	Comorbid diagnoses	gxe	Continuous	26576	255	bd	10.2193	7.59448	13.7514	3.7741e-53
Schizophrenia	MGB (1KG-EU-clustered)	Comorbid diagnoses	gxe	Continuous	26576	255	dep	3.23646	2.37995	4.40121	6.96213e-14
Schizophrenia	MGB (1KG-EU-clustered)	Comorbid diagnoses	gxe	Continuous	26576	255	pgs:st1	0.894573	0.643101	1.24438	0.508219
Schizophrenia	MGB (1KG-EU-clustered)	Comorbid diagnoses	ge_corr	Continuous	26576	#N/A	(Intercept)	0.0341059	0.0258803	0.044946	3.40871e-127
Schizophrenia	MGB (1KG-EU-clustered)	Comorbid diagnoses	ge_corr	Continuous	26576	#N/A	pgs	1.14927	1.06119	1.24465	0.000626203
Schizophrenia	MGB (1KG-EU-clustered)	Comorbid diagnoses	ge_corr	Continuous	26576	#N/A	sexM	0.374232	0.31087	0.450507	2.89594e-25
Schizophrenia	MGB (1KG-EU-clustered)	Comorbid diagnoses	ge_corr	Continuous	26576	#N/A	age	0.981474	0.976823	0.986148	1.20536e-14
Schizophrenia	MGB (1KG-EU-clustered)	Comorbid diagnoses	ge_corr	Continuous	26576	#N/A	PC1	9.8718e+06	3.27237	2.97804e+13	0.0343668
Schizophrenia	MGB (1KG-EU-clustered)	Comorbid diagnoses	ge_corr	Continuous	26576	#N/A	PC2	121.975	3.54416e-05	4.19788e+08	0.531608
Schizophrenia	MGB (1KG-EU-clustered)	Comorbid diagnoses	ge_corr	Continuous	26576	#N/A	PC3	207.883	6.6756e-05	6.47364e+08	0.484159
Schizophrenia	MGB (1KG-EU-clustered)	Comorbid diagnoses	ge_corr	Continuous	26576	#N/A	bd	4.90668	4.10468	5.86538	2.4978e-68
Schizophrenia	MGB (1KG-EU-clustered)	Comorbid diagnoses	ge_corr	Continuous	26576	#N/A	dep	6.42287	5.38651	7.65863	2.48619e-95
Schizophrenia	Meta-analysis (1KG-EU-clustered)	Comorbid diagnoses	pgs_st0	Continuous	83135	413	pgs	1.63493	1.46417	1.82562	2.4513e-18
Schizophrenia	Meta-analysis (1KG-EU-clustered)	Comorbid diagnoses	pgs_st1	Continuous	1560	116	pgs	1.22349	0.99824	1.49957	0.0520126
Schizophrenia	Meta-analysis (1KG-EU-clustered)	Comorbid diagnoses	gxe	Continuous	84695	529	pgs:st1	0.76872	0.61007	0.968627	0.0257288
Schizophrenia	VUMC (1KG-YRI-clustered)	Comorbid diagnoses	pgs_st0	Continuous	10770	159	(Intercept)	0.0047893	0.00289314	0.00792819	8.03535e-96
Schizophrenia	VUMC (1KG-YRI-clustered)	Comorbid diagnoses	pgs_st0	Continuous	10770	159	pgs	1.35693	1.12837	1.63178	0.0011811
Schizophrenia	VUMC (1KG-YRI-clustered)	Comorbid diagnoses	pgs_st0	Continuous	10770	159	sexM	2.4034	1.72274	3.35301	2.44735e-07
Schizophrenia	VUMC (1KG-YRI-clustered)	Comorbid diagnoses	pgs_st0	Continuous	10770	159	age	1.00368	0.994379	1.01308	0.439055
Schizophrenia	VUMC (1KG-YRI-clustered)	Comorbid diagnoses	pgs_st0	Continuous	10770	159	PC1	0.0989959	0.0131217	0.74687	0.0248916
Schizophrenia	VUMC (1KG-YRI-clustered)	Comorbid diagnoses	pgs_st0	Continuous	10770	159	PC2	8.16711	0.00924535	7214.62	0.543999
Schizophrenia	VUMC (1KG-YRI-clustered)	Comorbid diagnoses	pgs_st0	Continuous	10770	159	PC3	6.55827	0.00222837	19301.5	0.644428
Schizophrenia	VUMC (1KG-YRI-clustered)	Comorbid diagnoses	pgs_st0	Continuous	10770	159	bd	18.0301	12.1747	26.7017	3.1118e-47
Schizophrenia	VUMC (1KG-YRI-clustered)	Comorbid diagnoses	pgs_st0	Continuous	10770	159	dep	2.22025	1.46999	3.35341	0.000149936
Schizophrenia	VUMC (1KG-YRI-clustered)	Comorbid diagnoses	pgs_st1	Continuous	232	23	(Intercept)	0.0371551	0.010053	0.137323	7.93966e-07
Schizophrenia	VUMC (1KG-YRI-clustered)	Comorbid diagnoses	pgs_st1	Continuous	232	23	pgs	1.66356	0.957399	2.89056	0.0709875
Schizophrenia	VUMC (1KG-YRI-clustered)	Comorbid diagnoses	pgs_st1	Continuous	232	23	sexM	1.97078	0.674246	5.76047	0.215075
Schizophrenia	VUMC (1KG-YRI-clustered)	Comorbid diagnoses	pgs_st1	Continuous	232	23	age	1.02294	0.993172	1.05361	0.132235
Schizophrenia	VUMC (1KG-YRI-clustered)	Comorbid diagnoses	pgs_st1	Continuous	232	23	PC1	14.6178	0.011238	19014.2	0.463467
Schizophrenia	VUMC (1KG-YRI-clustered)	Comorbid diagnoses	pgs_st1	Continuous	232	23	PC2	652.025	2.29827e-11	1.84982e+16	0.68179
Schizophrenia	VUMC (1KG-YRI-clustered)	Comorbid diagnoses	pgs_st1	Continuous	232	23	PC3	3.1584e-08	2.18647e-18	456.237	0.147899
Schizophrenia	VUMC (1KG-YRI-clustered)	Comorbid diagnoses	pgs_st1	Continuous	232	23	bd	1.57763	0.604789	4.11536	0.35133
Schizophrenia	VUMC (1KG-YRI-clustered)	Comorbid diagnoses	pgs_st1	Continuous	232	23	dep	0.386752	0.145312	1.02935	0.0571607
Schizophrenia	VUMC (1KG-YRI-clustered)	Comorbid diagnoses	gxe	Continuous	11002	182	(Intercept)	0.00562737	0.00350916	0.00902417	1.60513e-102
Schizophrenia	VUMC (1KG-YRI-clustered)	Comorbid diagnoses	gxe	Continuous	11002	182	pgs	1.31968	1.10232	1.5799	0.00252004
Schizophrenia	VUMC (1KG-YRI-clustered)	Comorbid diagnoses	gxe	Continuous	11002	182	st1	1.92252	1.05041	3.5187	0.0340501
Schizophrenia	VUMC (1KG-YRI-clustered)	Comorbid diagnoses	gxe	Continuous	11002	182	sexM	2.21989	1.62477	3.03301	5.49568e-07
Schizophrenia	VUMC (1KG-YRI-clustered)	Comorbid diagnoses	gxe	Continuous	11002	182	age	1.00374	0.994991	1.01257	0.403109
Schizophrenia	VUMC (1KG-YRI-clustered)	Comorbid diagnoses	gxe	Continuous	11002	182	PC1	0.158157	0.0233178	1.07272	0.0590088
Schizophrenia	VUMC (1KG-YRI-clustered)	Comorbid diagnoses	gxe	Continuous	11002	182	PC2	6.32878	0.00997943	4013.6	0.575152
Schizophrenia	VUMC (1KG-YRI-clustered)	Comorbid diagnoses	gxe	Continuous	11002	182	PC3	0.574635	0.000316938	1041.86	0.884924
Schizophrenia	VUMC (1KG-YRI-clustered)	Comorbid diagnoses	gxe	Continuous	11002	182	bd	14.1477	9.72618	20.5792	1.13327e-43
Schizophrenia	VUMC (1KG-YRI-clustered)	Comorbid diagnoses	gxe	Continuous	11002	182	dep	1.87307	1.26855	2.76565	0.00159729
Schizophrenia	VUMC (1KG-YRI-clustered)	Comorbid diagnoses	gxe	Continuous	11002	182	pgs:st1	1.48411	0.84048	2.62064	0.173525
Schizophrenia	VUMC (1KG-YRI-clustered)	Comorbid diagnoses	ge_corr	Continuous	11002	#N/A	(Intercept)	0.0378049	0.0264235	0.0540886	7.85353e-72
Schizophrenia	VUMC (1KG-YRI-clustered)	Comorbid diagnoses	ge_corr	Continuous	11002	#N/A	pgs	1.30156	1.11488	1.5195	0.000847536
Schizophrenia	VUMC (1KG-YRI-clustered)	Comorbid diagnoses	ge_corr	Continuous	11002	#N/A	sexM	0.410771	0.289147	0.583553	6.80619e-07
Schizophrenia	VUMC (1KG-YRI-clustered)	Comorbid diagnoses	ge_corr	Continuous	11002	#N/A	age	0.97476	0.966586	0.983003	2.67827e-09
Schizophrenia	VUMC (1KG-YRI-clustered)	Comorbid diagnoses	ge_corr	Continuous	11002	#N/A	PC1	0.43714	0.082122	2.32692	0.332041
Schizophrenia	VUMC (1KG-YRI-clustered)	Comorbid diagnoses	ge_corr	Continuous	11002	#N/A	PC2	3.02763	0.0187876	487.904	0.669223
Schizophrenia	VUMC (1KG-YRI-clustered)	Comorbid diagnoses	ge_corr	Continuous	11002	#N/A	PC3	0.000117467	1.11818e-07	0.123401	0.0107888
Schizophrenia	VUMC (1KG-YRI-clustered)	Comorbid diagnoses	ge_corr	Continuous	11002	#N/A	bd	5.95367	4.21421	8.41111	4.53901e-24
Schizophrenia	VUMC (1KG-YRI-clustered)	Comorbid diagnoses	ge_corr	Continuous	11002	#N/A	dep	6.58023	4.91636	8.80721	8.87916e-37
Schizophrenia	VUMC (1KG-EU-clustered)	Substance use	pgs_st0	Continuous	57293	217	(Intercept)	0.00509014	0.00336138	0.007708	2.62254e-137
Schizophrenia	VUMC (1KG-EU-clustered)	Substance use	pgs_st0	Continuous	57293	217	pgs	1.80093	1.54819	2.09493	2.43441e-14
Schizophrenia	VUMC (1KG-EU-clustered)	Substance use	pgs_st0	Continuous	57293	217	sexM	1.33839	1.01986	1.75641	0.0355701
Schizophrenia	VUMC (1KG-EU-clustered)	Substance use	pgs_st0	Continuous	57293	217	age	0.97432	0.966988	0.981707	1.4722e-11
Schizophrenia	VUMC (1KG-EU-clustered)	Substance use	pgs_st0	Continuous	57293	217	PC1	0.000968975	3.53393e-06	0.265685	0.015403
Schizophrenia	VUMC (1KG-EU-clustered)	Substance use	pgs_st0	Continuous	57293	217	PC2	150.068	0.012898	1.74603e+06	0.294117
Schizophrenia	VUMC (1KG-EU-clustered)	Substance use	pgs_st0	Continuous	57293	217	PC3	79.9787	3.87409e-05	1.65112e+08	0.554756
Schizophrenia	VUMC (1KG-EU-clustered)	Substance use	pgs_st0	Continuous	57293	217	sudTRUE	6.81298	5.16386	8.98875	6.01578e-42
Schizophrenia	VUMC (1KG-EU-clustered)	Substance use	pgs_st1	Continuous	826	57	(Intercept)	0.0388848	0.0177134	0.0853609	5.75983e-16
Schizophrenia	VUMC (1KG-EU-clustered)	Substance use	pgs_st1	Continuous	826	57	pgs	1.18749	0.897397	1.57136	0.22918
Schizophrenia	VUMC (1KG-EU-clustered)	Substance use	pgs_st1	Continuous	826	57	sexM	1.84846	0.960201	3.55843	0.0659938
Schizophrenia	VUMC (1KG-EU-clustered)	Substance use	pgs_st1	Continuous	826	57	age	0.995942	0.97913	1.01304	0.639686
Schizophrenia	VUMC (1KG-EU-clustered)	Substance use	pgs_st1	Continuous	826	57	PC1	0.00244315	3.64382e-09	1638.11	0.379567
Schizophrenia	VUMC (1KG-EU-clustered)	Substance use	pgs_st1	Continuous	826	57	PC2	588.787	1.08501e-05	3.19508e+10	0.482721
Schizophrenia	VUMC (1KG-EU-clustered)	Substance use	pgs_st1	Continuous	826	57	PC3	39801.6	3.88618e-12	4.0764e+20	0.573351
Schizophrenia	VUMC (1KG-EU-clustered)	Substance use	pgs_st1	Continuous	826	57	sudTRUE	2.97005	1.62483	5.42897	0.000404209
Schizophrenia	VUMC (1KG-EU-clustered)	Substance use	gxe	Continuous	58119	274	(Intercept)	0.00453265	0.00306344	0.00670649	1.55136e-160
Schizophrenia	VUMC (1KG-EU-clustered)	Substance use	gxe	Continuous	58119	274	pgs	1.80944	1.55602	2.10414	1.32668e-14
Schizophrenia	VUMC (1KG-EU-clustered)	Substance use	gxe	Continuous	58119	274	st1	11.1265	7.79493	15.8819	3.44257e-40
Schizophrenia	VUMC (1KG-EU-clustered)	Substance use	gxe	Continuous	58119	274	sexM	1.40026	1.08702	1.80376	0.00916339
Schizophrenia	VUMC (1KG-EU-clustered)	Substance use	gxe	Continuous	58119	274	age	0.977626	0.970835	0.984464	1.97945e-10
Schizophrenia	VUMC (1KG-EU-clustered)	Substance use	gxe	Continuous	58119	274	PC1	0.00106481	6.30318e-06	0.179881	0.00891011
Schizophrenia	VUMC (1KG-EU-clustered)	Substance use	gxe	Continuous	58119	274	PC2	141.454	0.0442979	451700	0.229019
Schizophrenia	VUMC (1KG-EU-clustered)	Substance use	gxe	Continuous	58119	274	PC3	122.388	0.000175206	8.54928e+07	0.483817
Schizophrenia	VUMC (1KG-EU-clustered)	Substance use	gxe	Continuous	58119	274	sudTRUE	6.00134	4.65401	7.73872	2.09635e-43
Schizophrenia	VUMC (1KG-EU-clustered)	Substance use	gxe	Continuous	58119	274	pgs:st1	0.644703	0.471751	0.881063	0.00587626
Schizophrenia	VUMC (1KG-EU-clustered)	Substance use	ge_corr	Continuous	58119	#N/A	(Intercept)	0.114049	0.0954535	0.136268	2.53433e-126
Schizophrenia	VUMC (1KG-EU-clustered)	Substance use	ge_corr	Continuous	58119	#N/A	pgs	1.18072	1.09738	1.27038	8.65086e-06
Schizophrenia	VUMC (1KG-EU-clustered)	Substance use	ge_corr	Continuous	58119	#N/A	sexM	0.229104	0.187931	0.279296	3.78102e-48
Schizophrenia	VUMC (1KG-EU-clustered)	Substance use	ge_corr	Continuous	58119	#N/A	age	0.954386	0.950488	0.9583	9.87889e-111
Schizophrenia	VUMC (1KG-EU-clustered)	Substance use	ge_corr	Continuous	58119	#N/A	PC1	0.0198947	0.00144404	0.274092	0.00342097
Schizophrenia	VUMC (1KG-EU-clustered)	Substance use	ge_corr	Continuous	58119	#N/A	PC2	1.19886	0.0299164	48.0428	0.923266
Schizophrenia	VUMC (1KG-EU-clustered)	Substance use	ge_corr	Continuous	58119	#N/A	PC3	21419.1	26.5997	1.72475e+07	0.00348846
Schizophrenia	VUMC (1KG-EU-clustered)	Substance use	ge_corr	Continuous	58119	#N/A	sudTRUE	4.74608	4.10708	5.48451	6.74809e-99
Schizophrenia	MGB (1KG-EU-clustered)	Substance use	pgs_st0	Continuous	25842	196	(Intercept)	0.0145451	0.00901598	0.0234651	2.45238e-67
Schizophrenia	MGB (1KG-EU-clustered)	Substance use	pgs_st0	Continuous	25842	196	pgs	1.68387	1.44563	1.96138	2.15462e-11
Schizophrenia	MGB (1KG-EU-clustered)	Substance use	pgs_st0	Continuous	25842	196	sexM	1.91441	1.42441	2.57297	1.66817e-05
Schizophrenia	MGB (1KG-EU-clustered)	Substance use	pgs_st0	Continuous	25842	196	age	0.963314	0.955124	0.971575	9.51189e-18
Schizophrenia	MGB (1KG-EU-clustered)	Substance use	pgs_st0	Continuous	25842	196	PC1	187.982	4.88531e-09	7.23334e+12	0.673694
Schizophrenia	MGB (1KG-EU-clustered)	Substance use	pgs_st0	Continuous	25842	196	PC2	5285.58	3.06635e-08	911093649116629	0.516063
Schizophrenia	MGB (1KG-EU-clustered)	Substance use	pgs_st0	Continuous	25842	196	PC3	7.93592e-12	1.20099e-23	5.24389	0.0656704
Schizophrenia	MGB (1KG-EU-clustered)	Substance use	pgs_st0	Continuous	25842	196	sudTRUE	5.66716	4.18052	7.68245	5.40883e-29
Schizophrenia	MGB (1KG-EU-clustered)	Substance use	pgs_st1	Continuous	734	59	(Intercept)	0.107221	0.0399887	0.287492	9.11378e-06
Schizophrenia	MGB (1KG-EU-clustered)	Substance use	pgs_st1	Continuous	734	59	pgs	1.25587	0.940879	1.67632	0.122014
Schizophrenia	MGB (1KG-EU-clustered)	Substance use	pgs_st1	Continuous	734	59	sexM	1.178	0.624995	2.2203	0.612459
Schizophrenia	MGB (1KG-EU-clustered)	Substance use	pgs_st1	Continuous	734	59	age	0.98084	0.962891	0.999123	0.040066
Schizophrenia	MGB (1KG-EU-clustered)	Substance use	pgs_st1	Continuous	734	59	PC1	1.55988e-10	2.0307e-31	1.19822e+11	0.357399
Schizophrenia	MGB (1KG-EU-clustered)	Substance use	pgs_st1	Continuous	734	59	PC2	3.15044e+07	2.63144e-15	3.77179e+29	0.505621
Schizophrenia	MGB (1KG-EU-clustered)	Substance use	pgs_st1	Continuous	734	59	PC3	3.65671e-20	3.29088e-45	406320	0.128243
Schizophrenia	MGB (1KG-EU-clustered)	Substance use	pgs_st1	Continuous	734	59	sudTRUE	2.19192	1.14567	4.19364	0.0177485
Schizophrenia	MGB (1KG-EU-clustered)	Substance use	gxe	Continuous	26576	255	(Intercept)	0.0142222	0.00914911	0.0221084	1.24001e-79
Schizophrenia	MGB (1KG-EU-clustered)	Substance use	gxe	Continuous	26576	255	pgs	1.68536	1.44722	1.96269	1.86672e-11
Schizophrenia	MGB (1KG-EU-clustered)	Substance use	gxe	Continuous	26576	255	st1	6.75305	4.7158	9.6704	1.89396e-25
Schizophrenia	MGB (1KG-EU-clustered)	Substance use	gxe	Continuous	26576	255	sexM	1.73729	1.33631	2.25859	3.70171e-05
Schizophrenia	MGB (1KG-EU-clustered)	Substance use	gxe	Continuous	26576	255	age	0.966678	0.959182	0.974232	1.42182e-17
Schizophrenia	MGB (1KG-EU-clustered)	Substance use	gxe	Continuous	26576	255	PC1	0.646272	2.60577e-10	1.60286e+09	0.968449
Schizophrenia	MGB (1KG-EU-clustered)	Substance use	gxe	Continuous	26576	255	PC2	68931.1	5.68318e-06	836063443531642	0.346989
Schizophrenia	MGB (1KG-EU-clustered)	Substance use	gxe	Continuous	26576	255	PC3	6.18979e-13	1.15867e-23	0.0330668	0.0257134
Schizophrenia	MGB (1KG-EU-clustered)	Substance use	gxe	Continuous	26576	255	sudTRUE	4.87835	3.68547	6.45734	1.61429e-28
Schizophrenia	MGB (1KG-EU-clustered)	Substance use	gxe	Continuous	26576	255	pgs:st1	0.760026	0.550158	1.04995	0.096042
Schizophrenia	MGB (1KG-EU-clustered)	Substance use	ge_corr	Continuous	26576	#N/A	(Intercept)	0.103225	0.0813383	0.131	7.45062e-78
Schizophrenia	MGB (1KG-EU-clustered)	Substance use	ge_corr	Continuous	26576	#N/A	pgs	1.19339	1.10434	1.28963	7.88603e-06
Schizophrenia	MGB (1KG-EU-clustered)	Substance use	ge_corr	Continuous	26576	#N/A	sexM	0.303911	0.253457	0.364409	7.67212e-38
Schizophrenia	MGB (1KG-EU-clustered)	Substance use	ge_corr	Continuous	26576	#N/A	age	0.968106	0.963651	0.972581	3.61053e-43
Schizophrenia	MGB (1KG-EU-clustered)	Substance use	ge_corr	Continuous	26576	#N/A	PC1	1.17927e+07	7.01725	1.98179e+13	0.0259871
Schizophrenia	MGB (1KG-EU-clustered)	Substance use	ge_corr	Continuous	26576	#N/A	PC2	11.4947	6.68146e-06	1.97754e+07	0.738879
Schizophrenia	MGB (1KG-EU-clustered)	Substance use	ge_corr	Continuous	26576	#N/A	PC3	248.197	0.000142381	4.32655e+08	0.452021
Schizophrenia	MGB (1KG-EU-clustered)	Substance use	ge_corr	Continuous	26576	#N/A	sudTRUE	5.68933	4.86002	6.66015	9.5783e-104
Schizophrenia	Meta-analysis (1KG-EU-clustered)	Substance use	pgs_st0	Continuous	83135	413	pgs	1.74193	1.56455	1.93942	4.11323e-24
Schizophrenia	Meta-analysis (1KG-EU-clustered)	Substance use	pgs_st1	Continuous	1560	116	pgs	1.22016	0.99793	1.49189	0.0524041
Schizophrenia	Meta-analysis (1KG-EU-clustered)	Substance use	gxe	Continuous	84695	529	pgs:st1	0.698038	0.557628	0.873802	0.00170492
Schizophrenia	VUMC (1KG-YRI-clustered)	Substance use	pgs_st0	Continuous	10770	159	(Intercept)	0.00799658	0.00500374	0.0127795	1.26733e-90
Schizophrenia	VUMC (1KG-YRI-clustered)	Substance use	pgs_st0	Continuous	10770	159	pgs	1.37147	1.14466	1.64321	0.000614933
Schizophrenia	VUMC (1KG-YRI-clustered)	Substance use	pgs_st0	Continuous	10770	159	sexM	1.80574	1.30302	2.50243	0.000385305
Schizophrenia	VUMC (1KG-YRI-clustered)	Substance use	pgs_st0	Continuous	10770	159	age	0.990845	0.981673	1.0001	0.0525578
Schizophrenia	VUMC (1KG-YRI-clustered)	Substance use	pgs_st0	Continuous	10770	159	PC1	0.0549438	0.00794224	0.380097	0.00327921
Schizophrenia	VUMC (1KG-YRI-clustered)	Substance use	pgs_st0	Continuous	10770	159	PC2	13.5951	0.0168972	10938.2	0.444544
Schizophrenia	VUMC (1KG-YRI-clustered)	Substance use	pgs_st0	Continuous	10770	159	PC3	5.72133	0.00297211	11013.6	0.65124
Schizophrenia	VUMC (1KG-YRI-clustered)	Substance use	pgs_st0	Continuous	10770	159	sudTRUE	7.41618	5.32318	10.3321	2.32967e-32
Schizophrenia	VUMC (1KG-YRI-clustered)	Substance use	pgs_st1	Continuous	232	23	(Intercept)	0.0315893	0.00860827	0.115921	1.90268e-07
Schizophrenia	VUMC (1KG-YRI-clustered)	Substance use	pgs_st1	Continuous	232	23	pgs	1.52832	0.903231	2.58602	0.113942
Schizophrenia	VUMC (1KG-YRI-clustered)	Substance use	pgs_st1	Continuous	232	23	sexM	1.54573	0.535439	4.46226	0.420745
Schizophrenia	VUMC (1KG-YRI-clustered)	Substance use	pgs_st1	Continuous	232	23	age	1.01408	0.984981	1.04404	0.346528
Schizophrenia	VUMC (1KG-YRI-clustered)	Substance use	pgs_st1	Continuous	232	23	PC1	7.29407	0.00762528	6977.25	0.570405
Schizophrenia	VUMC (1KG-YRI-clustered)	Substance use	pgs_st1	Continuous	232	23	PC2	42.5072	2.6598e-12	679324771813775	0.808985
Schizophrenia	VUMC (1KG-YRI-clustered)	Substance use	pgs_st1	Continuous	232	23	PC3	2.08778e-08	1.38219e-18	315.355	0.13918
Schizophrenia	VUMC (1KG-YRI-clustered)	Substance use	pgs_st1	Continuous	232	23	sudTRUE	1.8791	0.710089	4.97264	0.203922
Schizophrenia	VUMC (1KG-YRI-clustered)	Substance use	gxe	Continuous	11002	182	(Intercept)	0.00796432	0.00507784	0.0124916	2.51652e-98
Schizophrenia	VUMC (1KG-YRI-clustered)	Substance use	gxe	Continuous	11002	182	pgs	1.3428	1.12309	1.60549	0.0012232
Schizophrenia	VUMC (1KG-YRI-clustered)	Substance use	gxe	Continuous	11002	182	st1	3.88247	2.22985	6.75991	1.63148e-06
Schizophrenia	VUMC (1KG-YRI-clustered)	Substance use	gxe	Continuous	11002	182	sexM	1.73325	1.27271	2.36043	0.000482347
Schizophrenia	VUMC (1KG-YRI-clustered)	Substance use	gxe	Continuous	11002	182	age	0.992992	0.984257	1.00181	0.118783
Schizophrenia	VUMC (1KG-YRI-clustered)	Substance use	gxe	Continuous	11002	182	PC1	0.0865954	0.0135695	0.552618	0.00967616
Schizophrenia	VUMC (1KG-YRI-clustered)	Substance use	gxe	Continuous	11002	182	PC2	9.10635	0.0144663	5732.34	0.501721
Schizophrenia	VUMC (1KG-YRI-clustered)	Substance use	gxe	Continuous	11002	182	PC3	1.29354	0.00095284	1756.07	0.944245
Schizophrenia	VUMC (1KG-YRI-clustered)	Substance use	gxe	Continuous	11002	182	sudTRUE	6.63419	4.83692	9.09927	8.1183e-32
Schizophrenia	VUMC (1KG-YRI-clustered)	Substance use	gxe	Continuous	11002	182	pgs:st1	1.33518	0.786062	2.26789	0.284876
Schizophrenia	VUMC (1KG-YRI-clustered)	Substance use	ge_corr	Continuous	11002	#N/A	(Intercept)	0.0607717	0.0435266	0.0848494	8.81366e-61
Schizophrenia	VUMC (1KG-YRI-clustered)	Substance use	ge_corr	Continuous	11002	#N/A	pgs	1.35774	1.1684	1.57776	6.57773e-05
Schizophrenia	VUMC (1KG-YRI-clustered)	Substance use	ge_corr	Continuous	11002	#N/A	sexM	0.333076	0.236103	0.469879	3.79999e-10
Schizophrenia	VUMC (1KG-YRI-clustered)	Substance use	ge_corr	Continuous	11002	#N/A	age	0.968432	0.960342	0.97659	6.65965e-14
Schizophrenia	VUMC (1KG-YRI-clustered)	Substance use	ge_corr	Continuous	11002	#N/A	PC1	0.184866	0.0370346	0.922793	0.0395947
Schizophrenia	VUMC (1KG-YRI-clustered)	Substance use	ge_corr	Continuous	11002	#N/A	PC2	14.9156	0.0929159	2394.38	0.296959
Schizophrenia	VUMC (1KG-YRI-clustered)	Substance use	ge_corr	Continuous	11002	#N/A	PC3	0.000806443	1.09488e-06	0.59399	0.0344604
Schizophrenia	VUMC (1KG-YRI-clustered)	Substance use	ge_corr	Continuous	11002	#N/A	sudTRUE	5.46774	4.15074	7.20262	1.30189e-33
Schizophrenia	VUMC (1KG-EU-clustered)	Housing instability	pgs_st0	Continuous	57293	217	(Intercept)	0.00713224	0.00483445	0.0105222	5.08512e-137
Schizophrenia	VUMC (1KG-EU-clustered)	Housing instability	pgs_st0	Continuous	57293	217	pgs	1.87723	1.61282	2.18498	4.24767e-16
Schizophrenia	VUMC (1KG-EU-clustered)	Housing instability	pgs_st0	Continuous	57293	217	sexM	1.53436	1.17171	2.00924	0.00185917
Schizophrenia	VUMC (1KG-EU-clustered)	Housing instability	pgs_st0	Continuous	57293	217	age	0.977988	0.971014	0.985012	1.0859e-09
Schizophrenia	VUMC (1KG-EU-clustered)	Housing instability	pgs_st0	Continuous	57293	217	PC1	0.000206904	7.38836e-07	0.0579417	0.00317023
Schizophrenia	VUMC (1KG-EU-clustered)	Housing instability	pgs_st0	Continuous	57293	217	PC2	174.006	0.0151686	1.99611e+06	0.279362
Schizophrenia	VUMC (1KG-EU-clustered)	Housing instability	pgs_st0	Continuous	57293	217	PC3	704.945	0.000369259	1.3458e+09	0.374112
Schizophrenia	VUMC (1KG-EU-clustered)	Housing instability	pgs_st0	Continuous	57293	217	inadequate_housingTRUE	7.02175	4.62077	10.6703	6.91026e-20
Schizophrenia	VUMC (1KG-EU-clustered)	Housing instability	pgs_st1	Continuous	826	57	(Intercept)	0.0527984	0.0251707	0.110751	7.13899e-15
Schizophrenia	VUMC (1KG-EU-clustered)	Housing instability	pgs_st1	Continuous	826	57	pgs	1.16091	0.871853	1.5458	0.307107
Schizophrenia	VUMC (1KG-EU-clustered)	Housing instability	pgs_st1	Continuous	826	57	sexM	1.6289	0.820802	3.23257	0.162932
Schizophrenia	VUMC (1KG-EU-clustered)	Housing instability	pgs_st1	Continuous	826	57	age	0.997259	0.980403	1.01441	0.75236
Schizophrenia	VUMC (1KG-EU-clustered)	Housing instability	pgs_st1	Continuous	826	57	PC1	0.0011954	1.10912e-09	1288.39	0.342351
Schizophrenia	VUMC (1KG-EU-clustered)	Housing instability	pgs_st1	Continuous	826	57	PC2	17966.2	0.000290243	1.11212e+12	0.284526
Schizophrenia	VUMC (1KG-EU-clustered)	Housing instability	pgs_st1	Continuous	826	57	PC3	4.27914e+06	5.42364e-11	3.37615e+23	0.441766
Schizophrenia	VUMC (1KG-EU-clustered)	Housing instability	pgs_st1	Continuous	826	57	inadequate_housingTRUE	6.75754	3.40435	13.4136	4.70379e-08
Schizophrenia	VUMC (1KG-EU-clustered)	Housing instability	gxe	Continuous	58119	274	(Intercept)	0.00620911	0.00428288	0.00900168	1.96577e-158
Schizophrenia	VUMC (1KG-EU-clustered)	Housing instability	gxe	Continuous	58119	274	pgs	1.87974	1.6155	2.18719	3.19429e-16
Schizophrenia	VUMC (1KG-EU-clustered)	Housing instability	gxe	Continuous	58119	274	st1	15.9895	11.2311	22.764	2.22523e-53
Schizophrenia	VUMC (1KG-EU-clustered)	Housing instability	gxe	Continuous	58119	274	sexM	1.53967	1.19771	1.97926	0.000757404
Schizophrenia	VUMC (1KG-EU-clustered)	Housing instability	gxe	Continuous	58119	274	age	0.980734	0.974226	0.987286	1.02407e-08
Schizophrenia	VUMC (1KG-EU-clustered)	Housing instability	gxe	Continuous	58119	274	PC1	0.000278087	1.55585e-06	0.0497043	0.00197165
Schizophrenia	VUMC (1KG-EU-clustered)	Housing instability	gxe	Continuous	58119	274	PC2	320.458	0.0997128	1.02989e+06	0.161387
Schizophrenia	VUMC (1KG-EU-clustered)	Housing instability	gxe	Continuous	58119	274	PC3	1566.88	0.00171505	1.43152e+09	0.29345
Schizophrenia	VUMC (1KG-EU-clustered)	Housing instability	gxe	Continuous	58119	274	inadequate_housingTRUE	7.08157	4.97059	10.0891	2.23891e-27
Schizophrenia	VUMC (1KG-EU-clustered)	Housing instability	gxe	Continuous	58119	274	pgs:st1	0.618856	0.449852	0.851353	0.00318886
Schizophrenia	VUMC (1KG-EU-clustered)	Housing instability	ge_corr	Continuous	58119	#N/A	(Intercept)	0.141216	0.119091	0.167452	2.96882e-112
Schizophrenia	VUMC (1KG-EU-clustered)	Housing instability	ge_corr	Continuous	58119	#N/A	pgs	1.21406	1.12843	1.30619	2.01857e-07
Schizophrenia	VUMC (1KG-EU-clustered)	Housing instability	ge_corr	Continuous	58119	#N/A	sexM	0.249551	0.204901	0.303931	2.51815e-43
Schizophrenia	VUMC (1KG-EU-clustered)	Housing instability	ge_corr	Continuous	58119	#N/A	age	0.957776	0.954016	0.961552	1.82562e-102
Schizophrenia	VUMC (1KG-EU-clustered)	Housing instability	ge_corr	Continuous	58119	#N/A	PC1	0.00575322	0.000412589	0.080224	0.000124752
Schizophrenia	VUMC (1KG-EU-clustered)	Housing instability	ge_corr	Continuous	58119	#N/A	PC2	1.04278	0.0264316	41.1399	0.982175
Schizophrenia	VUMC (1KG-EU-clustered)	Housing instability	ge_corr	Continuous	58119	#N/A	PC3	59985.1	75.27	4.7804e+07	0.00124783
Schizophrenia	VUMC (1KG-EU-clustered)	Housing instability	ge_corr	Continuous	58119	#N/A	inadequate_housingTRUE	5.14269	3.88485	6.8078	2.55099e-30
Schizophrenia	MGB (1KG-EU-clustered)	Housing instability	pgs_st0	Continuous	25842	196	(Intercept)	0.0162236	0.010067	0.0261453	2.83384e-64
Schizophrenia	MGB (1KG-EU-clustered)	Housing instability	pgs_st0	Continuous	25842	196	pgs	1.68933	1.44818	1.97064	2.51887e-11
Schizophrenia	MGB (1KG-EU-clustered)	Housing instability	pgs_st0	Continuous	25842	196	sexM	2.00709	1.49082	2.70216	4.38901e-06
Schizophrenia	MGB (1KG-EU-clustered)	Housing instability	pgs_st0	Continuous	25842	196	age	0.972532	0.964083	0.981054	3.92966e-10
Schizophrenia	MGB (1KG-EU-clustered)	Housing instability	pgs_st0	Continuous	25842	196	PC1	1610.71	3.15946e-08	8.21149e+13	0.557172
Schizophrenia	MGB (1KG-EU-clustered)	Housing instability	pgs_st0	Continuous	25842	196	PC2	2.8016e+07	0.00015937	4.925e+18	0.19426
Schizophrenia	MGB (1KG-EU-clustered)	Housing instability	pgs_st0	Continuous	25842	196	PC3	1.79602e-12	2.09119e-24	1.54252	0.0537203
Schizophrenia	MGB (1KG-EU-clustered)	Housing instability	pgs_st0	Continuous	25842	196	inadequate_housingTRUE	11.311	7.68078	16.657	1.1067e-34
Schizophrenia	MGB (1KG-EU-clustered)	Housing instability	pgs_st1	Continuous	734	59	(Intercept)	0.0968489	0.0372108	0.252069	1.72132e-06
Schizophrenia	MGB (1KG-EU-clustered)	Housing instability	pgs_st1	Continuous	734	59	pgs	1.27555	0.953761	1.70591	0.100833
Schizophrenia	MGB (1KG-EU-clustered)	Housing instability	pgs_st1	Continuous	734	59	sexM	0.990063	0.51287	1.91126	0.97626
Schizophrenia	MGB (1KG-EU-clustered)	Housing instability	pgs_st1	Continuous	734	59	age	0.986427	0.967698	1.00552	0.162322
Schizophrenia	MGB (1KG-EU-clustered)	Housing instability	pgs_st1	Continuous	734	59	PC1	3.45782e-10	7.1427e-32	1.67395e+12	0.392466
Schizophrenia	MGB (1KG-EU-clustered)	Housing instability	pgs_st1	Continuous	734	59	PC2	15376.9	1.07667e-18	2.1961e+26	0.71108
Schizophrenia	MGB (1KG-EU-clustered)	Housing instability	pgs_st1	Continuous	734	59	PC3	2.76881e-17	6.79066e-43	1.12895e+09	0.205089
Schizophrenia	MGB (1KG-EU-clustered)	Housing instability	pgs_st1	Continuous	734	59	inadequate_housingTRUE	5.21671	2.8997	9.38511	3.52401e-08
Schizophrenia	MGB (1KG-EU-clustered)	Housing instability	gxe	Continuous	26576	255	(Intercept)	0.0162285	0.0104584	0.0251819	1.76988e-75
Schizophrenia	MGB (1KG-EU-clustered)	Housing instability	gxe	Continuous	26576	255	pgs	1.69626	1.45523	1.97722	1.40156e-11
Schizophrenia	MGB (1KG-EU-clustered)	Housing instability	gxe	Continuous	26576	255	st1	6.86997	4.70132	10.039	2.32689e-23
Schizophrenia	MGB (1KG-EU-clustered)	Housing instability	gxe	Continuous	26576	255	sexM	1.75819	1.34938	2.29086	2.92418e-05
Schizophrenia	MGB (1KG-EU-clustered)	Housing instability	gxe	Continuous	26576	255	age	0.97482	0.967086	0.982617	3.50302e-10
Schizophrenia	MGB (1KG-EU-clustered)	Housing instability	gxe	Continuous	26576	255	PC1	3.61578	9.9326e-10	1.31626e+10	0.908897
Schizophrenia	MGB (1KG-EU-clustered)	Housing instability	gxe	Continuous	26576	255	PC2	4.94537e+06	0.000443781	5.51099e+16	0.191579
Schizophrenia	MGB (1KG-EU-clustered)	Housing instability	gxe	Continuous	26576	255	PC3	2.05291e-13	3.02271e-24	0.0139425	0.0216888
Schizophrenia	MGB (1KG-EU-clustered)	Housing instability	gxe	Continuous	26576	255	inadequate_housingTRUE	8.62213	6.1357	12.1162	2.2643e-35
Schizophrenia	MGB (1KG-EU-clustered)	Housing instability	gxe	Continuous	26576	255	pgs:st1	0.781454	0.560784	1.08896	0.145221
Schizophrenia	MGB (1KG-EU-clustered)	Housing instability	ge_corr	Continuous	26576	#N/A	(Intercept)	0.110185	0.0868123	0.139849	1.76295e-73
Schizophrenia	MGB (1KG-EU-clustered)	Housing instability	ge_corr	Continuous	26576	#N/A	pgs	1.21331	1.12254	1.31141	1.09402e-06
Schizophrenia	MGB (1KG-EU-clustered)	Housing instability	ge_corr	Continuous	26576	#N/A	sexM	0.31641	0.263311	0.380217	1.19715e-34
Schizophrenia	MGB (1KG-EU-clustered)	Housing instability	ge_corr	Continuous	26576	#N/A	age	0.978114	0.97363	0.982618	3.69877e-21
Schizophrenia	MGB (1KG-EU-clustered)	Housing instability	ge_corr	Continuous	26576	#N/A	PC1	7.03085e+07	38.1231	129666608640655	0.0141038
Schizophrenia	MGB (1KG-EU-clustered)	Housing instability	ge_corr	Continuous	26576	#N/A	PC2	3572	0.00244426	5.22006e+09	0.258646
Schizophrenia	MGB (1KG-EU-clustered)	Housing instability	ge_corr	Continuous	26576	#N/A	PC3	13.0237	8.04307e-06	2.10885e+07	0.724935
Schizophrenia	MGB (1KG-EU-clustered)	Housing instability	ge_corr	Continuous	26576	#N/A	inadequate_housingTRUE	11.51	9.07115	14.6045	5.93265e-90
Schizophrenia	Meta-analysis (1KG-EU-clustered)	Housing instability	pgs_st0	Continuous	83135	413	pgs	1.78216	1.59953	1.98565	1.1267e-25
Schizophrenia	Meta-analysis (1KG-EU-clustered)	Housing instability	pgs_st1	Continuous	1560	116	pgs	1.21601	0.991608	1.4912	0.0602396
Schizophrenia	Meta-analysis (1KG-EU-clustered)	Housing instability	gxe	Continuous	84695	529	pgs:st1	0.69222	0.550021	0.871183	0.00171599
Schizophrenia	VUMC (1KG-YRI-clustered)	Housing instability	pgs_st0	Continuous	10770	159	(Intercept)	0.0105624	0.00677426	0.016469	1.11204e-89
Schizophrenia	VUMC (1KG-YRI-clustered)	Housing instability	pgs_st0	Continuous	10770	159	pgs	1.35954	1.13474	1.62888	0.000866347
Schizophrenia	VUMC (1KG-YRI-clustered)	Housing instability	pgs_st0	Continuous	10770	159	sexM	2.0864	1.50912	2.88451	8.58143e-06
Schizophrenia	VUMC (1KG-YRI-clustered)	Housing instability	pgs_st0	Continuous	10770	159	age	0.996327	0.987562	1.00517	0.414321
Schizophrenia	VUMC (1KG-YRI-clustered)	Housing instability	pgs_st0	Continuous	10770	159	PC1	0.0650398	0.00938911	0.45054	0.00565016
Schizophrenia	VUMC (1KG-YRI-clustered)	Housing instability	pgs_st0	Continuous	10770	159	PC2	79.0277	0.0867333	72006.7	0.208822
Schizophrenia	VUMC (1KG-YRI-clustered)	Housing instability	pgs_st0	Continuous	10770	159	PC3	10.9229	0.00592676	20130.7	0.533139
Schizophrenia	VUMC (1KG-YRI-clustered)	Housing instability	pgs_st0	Continuous	10770	159	inadequate_housingTRUE	9.55426	5.97398	15.2802	4.48269e-21
Schizophrenia	VUMC (1KG-YRI-clustered)	Housing instability	pgs_st1	Continuous	232	23	(Intercept)	0.0350988	0.00953313	0.129225	4.72865e-07
Schizophrenia	VUMC (1KG-YRI-clustered)	Housing instability	pgs_st1	Continuous	232	23	pgs	1.38611	0.806137	2.38335	0.237722
Schizophrenia	VUMC (1KG-YRI-clustered)	Housing instability	pgs_st1	Continuous	232	23	sexM	1.00849	0.306898	3.31398	0.988888
Schizophrenia	VUMC (1KG-YRI-clustered)	Housing instability	pgs_st1	Continuous	232	23	age	1.01675	0.987435	1.04693	0.265804
Schizophrenia	VUMC (1KG-YRI-clustered)	Housing instability	pgs_st1	Continuous	232	23	PC1	3.38413	0.00320162	3577.05	0.731484
Schizophrenia	VUMC (1KG-YRI-clustered)	Housing instability	pgs_st1	Continuous	232	23	PC2	104.393	1.00485e-11	1084536211378900	0.761154
Schizophrenia	VUMC (1KG-YRI-clustered)	Housing instability	pgs_st1	Continuous	232	23	PC3	3.48296e-09	1.82464e-19	66.4845	0.106852
Schizophrenia	VUMC (1KG-YRI-clustered)	Housing instability	pgs_st1	Continuous	232	23	inadequate_housingTRUE	4.99095	1.48304	16.7962	0.00941746
Schizophrenia	VUMC (1KG-YRI-clustered)	Housing instability	gxe	Continuous	11002	182	(Intercept)	0.0101645	0.00660641	0.0156388	9.04196e-97
Schizophrenia	VUMC (1KG-YRI-clustered)	Housing instability	gxe	Continuous	11002	182	pgs	1.33697	1.11836	1.59832	0.00143266
Schizophrenia	VUMC (1KG-YRI-clustered)	Housing instability	gxe	Continuous	11002	182	st1	5.54936	3.20284	9.61505	9.90861e-10
Schizophrenia	VUMC (1KG-YRI-clustered)	Housing instability	gxe	Continuous	11002	182	sexM	1.92419	1.41473	2.61711	3.03442e-05
Schizophrenia	VUMC (1KG-YRI-clustered)	Housing instability	gxe	Continuous	11002	182	age	0.998661	0.990245	1.00715	0.756331
Schizophrenia	VUMC (1KG-YRI-clustered)	Housing instability	gxe	Continuous	11002	182	PC1	0.0930536	0.0144602	0.598813	0.0124242
Schizophrenia	VUMC (1KG-YRI-clustered)	Housing instability	gxe	Continuous	11002	182	PC2	59.3099	0.0802099	43855.7	0.225749
Schizophrenia	VUMC (1KG-YRI-clustered)	Housing instability	gxe	Continuous	11002	182	PC3	1.23451	0.000948389	1606.95	0.954084
Schizophrenia	VUMC (1KG-YRI-clustered)	Housing instability	gxe	Continuous	11002	182	inadequate_housingTRUE	8.37061	5.37345	13.0395	5.71345e-21
Schizophrenia	VUMC (1KG-YRI-clustered)	Housing instability	gxe	Continuous	11002	182	pgs:st1	1.12355	0.673856	1.87336	0.655142
Schizophrenia	VUMC (1KG-YRI-clustered)	Housing instability	ge_corr	Continuous	11002	#N/A	(Intercept)	0.0724632	0.0525269	0.0999664	1.53728e-57
Schizophrenia	VUMC (1KG-YRI-clustered)	Housing instability	ge_corr	Continuous	11002	#N/A	pgs	1.33791	1.15369	1.55154	0.000117396
Schizophrenia	VUMC (1KG-YRI-clustered)	Housing instability	ge_corr	Continuous	11002	#N/A	sexM	0.368158	0.261012	0.519289	1.23931e-08
Schizophrenia	VUMC (1KG-YRI-clustered)	Housing instability	ge_corr	Continuous	11002	#N/A	age	0.973509	0.96568	0.981402	7.18254e-11
Schizophrenia	VUMC (1KG-YRI-clustered)	Housing instability	ge_corr	Continuous	11002	#N/A	PC1	0.206773	0.0416985	1.02534	0.0536846
Schizophrenia	VUMC (1KG-YRI-clustered)	Housing instability	ge_corr	Continuous	11002	#N/A	PC2	59.799	0.351925	10161	0.118427
Schizophrenia	VUMC (1KG-YRI-clustered)	Housing instability	ge_corr	Continuous	11002	#N/A	PC3	0.000523535	7.4086e-07	0.36996	0.0240037
Schizophrenia	VUMC (1KG-YRI-clustered)	Housing instability	ge_corr	Continuous	11002	#N/A	inadequate_housingTRUE	7.64969	4.68387	12.4935	4.30406e-16
Schizophrenia	VUMC (1KG-EU-clustered)	Clinical setting	pgs_st0	Continuous	57293	217	(Intercept)	0.00741478	0.0050472	0.010893	7.75362e-138
Schizophrenia	VUMC (1KG-EU-clustered)	Clinical setting	pgs_st0	Continuous	57293	217	pgs	1.86588	1.60317	2.17165	7.87504e-16
Schizophrenia	VUMC (1KG-EU-clustered)	Clinical setting	pgs_st0	Continuous	57293	217	sexM	1.58543	1.21149	2.07479	0.000785569
Schizophrenia	VUMC (1KG-EU-clustered)	Clinical setting	pgs_st0	Continuous	57293	217	age	0.979135	0.972247	0.986072	4.79128e-09
Schizophrenia	VUMC (1KG-EU-clustered)	Clinical setting	pgs_st0	Continuous	57293	217	PC1	0.000190067	6.96432e-07	0.0518725	0.00275395
Schizophrenia	VUMC (1KG-EU-clustered)	Clinical setting	pgs_st0	Continuous	57293	217	PC2	135.566	0.0122994	1.49422e+06	0.301216
Schizophrenia	VUMC (1KG-EU-clustered)	Clinical setting	pgs_st0	Continuous	57293	217	PC3	403.951	0.000233171	6.99817e+08	0.412883
Schizophrenia	VUMC (1KG-EU-clustered)	Clinical setting	pgs_st1	Continuous	561	21	(Intercept)	0.0318872	0.00974614	0.104328	1.21676e-08
Schizophrenia	VUMC (1KG-EU-clustered)	Clinical setting	pgs_st1	Continuous	561	21	pgs	1.22514	0.765038	1.96197	0.398
Schizophrenia	VUMC (1KG-EU-clustered)	Clinical setting	pgs_st1	Continuous	561	21	sexM	1.6493	0.526171	5.16979	0.39068
Schizophrenia	VUMC (1KG-EU-clustered)	Clinical setting	pgs_st1	Continuous	561	21	age	0.991571	0.966087	1.01773	0.524021
Schizophrenia	VUMC (1KG-EU-clustered)	Clinical setting	pgs_st1	Continuous	561	21	PC1	2.52155e-17	1.18622e-35	53.601	0.0758852
Schizophrenia	VUMC (1KG-EU-clustered)	Clinical setting	pgs_st1	Continuous	561	21	PC2	2.21091e+10	3.83166e-13	1.27572e+33	0.373044
Schizophrenia	VUMC (1KG-EU-clustered)	Clinical setting	pgs_st1	Continuous	561	21	PC3	2.27987e+29	0.000291471	1.7833e+62	0.0802327
Schizophrenia	VUMC (1KG-EU-clustered)	Clinical setting	gxe	Continuous	57854	238	(Intercept)	0.00710964	0.00487601	0.0103664	9.72792e-146
Schizophrenia	VUMC (1KG-EU-clustered)	Clinical setting	gxe	Continuous	57854	238	pgs	1.87087	1.6076	2.17727	5.71873e-16
Schizophrenia	VUMC (1KG-EU-clustered)	Clinical setting	gxe	Continuous	57854	238	st1	9.68331	5.84628	16.0387	1.15618e-18
Schizophrenia	VUMC (1KG-EU-clustered)	Clinical setting	gxe	Continuous	57854	238	sexM	1.59066	1.22369	2.06768	0.000523283
Schizophrenia	VUMC (1KG-EU-clustered)	Clinical setting	gxe	Continuous	57854	238	age	0.979833	0.973153	0.986558	5.28965e-09
Schizophrenia	VUMC (1KG-EU-clustered)	Clinical setting	gxe	Continuous	57854	238	PC1	8.75221e-05	2.73805e-07	0.0279766	0.0014961
Schizophrenia	VUMC (1KG-EU-clustered)	Clinical setting	gxe	Continuous	57854	238	PC2	329.294	0.0270783	4.00448e+06	0.227063
Schizophrenia	VUMC (1KG-EU-clustered)	Clinical setting	gxe	Continuous	57854	238	PC3	3340.04	0.000999239	1.11644e+10	0.289771
Schizophrenia	VUMC (1KG-EU-clustered)	Clinical setting	gxe	Continuous	57854	238	pgs:st1	0.629645	0.38921	1.01861	0.059447
Schizophrenia	VUMC (1KG-EU-clustered)	Clinical setting	ge_corr	Continuous	57854	#N/A	(Intercept)	0.103539	0.0845239	0.126832	2.30933e-106
Schizophrenia	VUMC (1KG-EU-clustered)	Clinical setting	ge_corr	Continuous	57854	#N/A	pgs	1.25395	1.14746	1.37033	5.8039e-07
Schizophrenia	VUMC (1KG-EU-clustered)	Clinical setting	ge_corr	Continuous	57854	#N/A	sexM	0.232676	0.181665	0.298011	7.57098e-31
Schizophrenia	VUMC (1KG-EU-clustered)	Clinical setting	ge_corr	Continuous	57854	#N/A	age	0.957156	0.952646	0.961687	8.32319e-74
Schizophrenia	VUMC (1KG-EU-clustered)	Clinical setting	ge_corr	Continuous	57854	#N/A	PC1	0.000580278	1.55867e-05	0.0216033	5.3902e-05
Schizophrenia	VUMC (1KG-EU-clustered)	Clinical setting	ge_corr	Continuous	57854	#N/A	PC2	0.973006	0.00828355	114.292	0.991021
Schizophrenia	VUMC (1KG-EU-clustered)	Clinical setting	ge_corr	Continuous	57854	#N/A	PC3	1.66554e+06	192.641	1.43999e+10	0.00195162
Schizophrenia	MGB (1KG-EU-clustered)	Clinical setting	pgs_st0	Continuous	25842	196	(Intercept)	0.0202959	0.0128402	0.0320808	1.70096e-62
Schizophrenia	MGB (1KG-EU-clustered)	Clinical setting	pgs_st0	Continuous	25842	196	pgs	1.75524	1.50661	2.04489	5.22255e-13
Schizophrenia	MGB (1KG-EU-clustered)	Clinical setting	pgs_st0	Continuous	25842	196	sexM	2.26995	1.69238	3.04463	4.44699e-08
Schizophrenia	MGB (1KG-EU-clustered)	Clinical setting	pgs_st0	Continuous	25842	196	age	0.96977	0.961599	0.97801	1.15595e-12
Schizophrenia	MGB (1KG-EU-clustered)	Clinical setting	pgs_st0	Continuous	25842	196	PC1	1422.91	4.3003e-08	4.7082e+13	0.556873
Schizophrenia	MGB (1KG-EU-clustered)	Clinical setting	pgs_st0	Continuous	25842	196	PC2	1.39071e+08	0.00104951	1.84283e+19	0.151279
Schizophrenia	MGB (1KG-EU-clustered)	Clinical setting	pgs_st0	Continuous	25842	196	PC3	6.56992e-15	1.46881e-26	0.0029387	0.0170357
Schizophrenia	MGB (1KG-EU-clustered)	Clinical setting	pgs_st1	Continuous	505	50	(Intercept)	0.206188	0.0809803	0.524985	0.000928299
Schizophrenia	MGB (1KG-EU-clustered)	Clinical setting	pgs_st1	Continuous	505	50	pgs	1.13822	0.839661	1.54294	0.404223
Schizophrenia	MGB (1KG-EU-clustered)	Clinical setting	pgs_st1	Continuous	505	50	sexM	1.77006	0.906306	3.45703	0.094535
Schizophrenia	MGB (1KG-EU-clustered)	Clinical setting	pgs_st1	Continuous	505	50	age	0.982291	0.963409	1.00154	0.0711691
Schizophrenia	MGB (1KG-EU-clustered)	Clinical setting	pgs_st1	Continuous	505	50	PC1	1.07133e-08	2.02513e-32	5667496626383320	0.510232
Schizophrenia	MGB (1KG-EU-clustered)	Clinical setting	pgs_st1	Continuous	505	50	PC2	2.5954e+06	3.29118e-18	2.04671e+30	0.598827
Schizophrenia	MGB (1KG-EU-clustered)	Clinical setting	pgs_st1	Continuous	505	50	PC3	5.20326e-20	1.50916e-46	1.79398e+07	0.154374
Schizophrenia	MGB (1KG-EU-clustered)	Clinical setting	gxe	Continuous	26347	246	(Intercept)	0.0188079	0.0122558	0.0288626	6.82219e-74
Schizophrenia	MGB (1KG-EU-clustered)	Clinical setting	gxe	Continuous	26347	246	pgs	1.75068	1.50285	2.03937	6.43825e-13
Schizophrenia	MGB (1KG-EU-clustered)	Clinical setting	gxe	Continuous	26347	246	st1	16.6588	11.5757	23.9739	8.13319e-52
Schizophrenia	MGB (1KG-EU-clustered)	Clinical setting	gxe	Continuous	26347	246	sexM	2.17061	1.66197	2.83491	1.27724e-08
Schizophrenia	MGB (1KG-EU-clustered)	Clinical setting	gxe	Continuous	26347	246	age	0.971805	0.964277	0.979393	5.68745e-13
Schizophrenia	MGB (1KG-EU-clustered)	Clinical setting	gxe	Continuous	26347	246	PC1	19.5653	5.14882e-09	7.43472e+10	0.791599
Schizophrenia	MGB (1KG-EU-clustered)	Clinical setting	gxe	Continuous	26347	246	PC2	8.62826e+07	0.00692853	1.0745e+18	0.123375
Schizophrenia	MGB (1KG-EU-clustered)	Clinical setting	gxe	Continuous	26347	246	PC3	1.35202e-15	2.92431e-26	6.25093e-05	0.0062833
Schizophrenia	MGB (1KG-EU-clustered)	Clinical setting	gxe	Continuous	26347	246	pgs:st1	0.666851	0.477989	0.930336	0.0170772
Schizophrenia	MGB (1KG-EU-clustered)	Clinical setting	ge_corr	Continuous	26347	#N/A	(Intercept)	0.0932216	0.0708858	0.122595	1.17965e-64
Schizophrenia	MGB (1KG-EU-clustered)	Clinical setting	ge_corr	Continuous	26347	#N/A	pgs	1.24708	1.13698	1.36785	2.83851e-06
Schizophrenia	MGB (1KG-EU-clustered)	Clinical setting	ge_corr	Continuous	26347	#N/A	sexM	0.327147	0.262307	0.408014	3.60823e-23
Schizophrenia	MGB (1KG-EU-clustered)	Clinical setting	ge_corr	Continuous	26347	#N/A	age	0.976579	0.971356	0.981831	4.66231e-18
Schizophrenia	MGB (1KG-EU-clustered)	Clinical setting	ge_corr	Continuous	26347	#N/A	PC1	5.37874e+07	2.47682	1168063433816650	0.0389015
Schizophrenia	MGB (1KG-EU-clustered)	Clinical setting	ge_corr	Continuous	26347	#N/A	PC2	484354	0.0208193	1.12683e+13	0.130379
Schizophrenia	MGB (1KG-EU-clustered)	Clinical setting	ge_corr	Continuous	26347	#N/A	PC3	0.0628479	3.24456e-09	1.21738e+06	0.746528
Schizophrenia	Meta-analysis (1KG-EU-clustered)	Clinical setting	pgs_st0	Continuous	83135	413	pgs	1.81008	1.62534	2.01581	3.32112e-27
Schizophrenia	Meta-analysis (1KG-EU-clustered)	Clinical setting	pgs_st1	Continuous	1066	71	pgs	1.16316	0.900869	1.50181	0.246349
Schizophrenia	Meta-analysis (1KG-EU-clustered)	Clinical setting	gxe	Continuous	84201	484	pgs:st1	0.654564	0.497792	0.860707	0.00241464
Schizophrenia	VUMC (1KG-YRI-clustered)	Clinical setting	pgs_st0	Continuous	10770	159	(Intercept)	0.0107702	0.00694832	0.0166944	2.76755e-91
Schizophrenia	VUMC (1KG-YRI-clustered)	Clinical setting	pgs_st0	Continuous	10770	159	pgs	1.37176	1.14833	1.63866	0.000492539
Schizophrenia	VUMC (1KG-YRI-clustered)	Clinical setting	pgs_st0	Continuous	10770	159	sexM	2.28493	1.6603	3.14455	3.94049e-07
Schizophrenia	VUMC (1KG-YRI-clustered)	Clinical setting	pgs_st0	Continuous	10770	159	age	0.99796	0.98939	1.0066	0.642497
Schizophrenia	VUMC (1KG-YRI-clustered)	Clinical setting	pgs_st0	Continuous	10770	159	PC1	0.0677613	0.0098944	0.46406	0.00610484
Schizophrenia	VUMC (1KG-YRI-clustered)	Clinical setting	pgs_st0	Continuous	10770	159	PC2	104.46	0.115602	94391.2	0.180672
Schizophrenia	VUMC (1KG-YRI-clustered)	Clinical setting	pgs_st0	Continuous	10770	159	PC3	8.28018	0.00474272	14456.1	0.578886
Schizophrenia	VUMC (1KG-YRI-clustered)	Clinical setting	pgs_st1	Continuous	163	15	(Intercept)	0.0207977	0.00393569	0.109903	5.12082e-06
Schizophrenia	VUMC (1KG-YRI-clustered)	Clinical setting	pgs_st1	Continuous	163	15	pgs	1.87052	0.931623	3.75564	0.078265
Schizophrenia	VUMC (1KG-YRI-clustered)	Clinical setting	pgs_st1	Continuous	163	15	sexM	2.16942	0.644129	7.30661	0.211285
Schizophrenia	VUMC (1KG-YRI-clustered)	Clinical setting	pgs_st1	Continuous	163	15	age	1.02729	0.989187	1.06686	0.162655
Schizophrenia	VUMC (1KG-YRI-clustered)	Clinical setting	pgs_st1	Continuous	163	15	PC1	3.5807	0.000934435	13721.1	0.761889
Schizophrenia	VUMC (1KG-YRI-clustered)	Clinical setting	pgs_st1	Continuous	163	15	PC2	2.31621	2.87963e-11	1.86302e+11	0.947728
Schizophrenia	VUMC (1KG-YRI-clustered)	Clinical setting	pgs_st1	Continuous	163	15	PC3	8.25749e-11	2.24219e-23	304.106	0.115785
Schizophrenia	VUMC (1KG-YRI-clustered)	Clinical setting	gxe	Continuous	10933	174	(Intercept)	0.0100968	0.0065522	0.0155591	2.32606e-96
Schizophrenia	VUMC (1KG-YRI-clustered)	Clinical setting	gxe	Continuous	10933	174	pgs	1.35196	1.13311	1.61309	0.000817122
Schizophrenia	VUMC (1KG-YRI-clustered)	Clinical setting	gxe	Continuous	10933	174	st1	6.36416	3.29118	12.3064	3.78363e-08
Schizophrenia	VUMC (1KG-YRI-clustered)	Clinical setting	gxe	Continuous	10933	174	sexM	2.25346	1.65614	3.0662	2.3325e-07
Schizophrenia	VUMC (1KG-YRI-clustered)	Clinical setting	gxe	Continuous	10933	174	age	0.999678	0.991299	1.00813	0.94016
Schizophrenia	VUMC (1KG-YRI-clustered)	Clinical setting	gxe	Continuous	10933	174	PC1	0.0874325	0.013463	0.567809	0.0106825
Schizophrenia	VUMC (1KG-YRI-clustered)	Clinical setting	gxe	Continuous	10933	174	PC2	63.0315	0.094826	41897.5	0.211449
Schizophrenia	VUMC (1KG-YRI-clustered)	Clinical setting	gxe	Continuous	10933	174	PC3	1.40537	0.00102222	1932.15	0.926457
Schizophrenia	VUMC (1KG-YRI-clustered)	Clinical setting	gxe	Continuous	10933	174	pgs:st1	1.45499	0.783536	2.70186	0.235023
Schizophrenia	VUMC (1KG-YRI-clustered)	Clinical setting	ge_corr	Continuous	10933	#N/A	(Intercept)	0.0717126	0.0492622	0.104394	4.81374e-43
Schizophrenia	VUMC (1KG-YRI-clustered)	Clinical setting	ge_corr	Continuous	10933	#N/A	pgs	1.30264	1.09352	1.55175	0.00306253
Schizophrenia	VUMC (1KG-YRI-clustered)	Clinical setting	ge_corr	Continuous	10933	#N/A	sexM	0.482106	0.327561	0.709567	0.000215641
Schizophrenia	VUMC (1KG-YRI-clustered)	Clinical setting	ge_corr	Continuous	10933	#N/A	age	0.964535	0.95491	0.974257	1.70414e-12
Schizophrenia	VUMC (1KG-YRI-clustered)	Clinical setting	ge_corr	Continuous	10933	#N/A	PC1	0.29279	0.0443829	1.93151	0.201925
Schizophrenia	VUMC (1KG-YRI-clustered)	Clinical setting	ge_corr	Continuous	10933	#N/A	PC2	61.9211	0.148537	25813.3	0.180097
Schizophrenia	VUMC (1KG-YRI-clustered)	Clinical setting	ge_corr	Continuous	10933	#N/A	PC3	1.3644e-05	5.19866e-09	0.035809	0.00528815
Bipolar disorder	VUMC (1KG-EU-clustered)	Main analysis	pgs_st0	Continuous	56431	1689	(Intercept)	0.0830402	0.07245	0.0951783	6.54317e-280
Bipolar disorder	VUMC (1KG-EU-clustered)	Main analysis	pgs_st0	Continuous	56431	1689	pgs	1.30394	1.23945	1.37177	1.10884e-24
Bipolar disorder	VUMC (1KG-EU-clustered)	Main analysis	pgs_st0	Continuous	56431	1689	sexM	0.93277	0.844197	1.03064	0.171559
Bipolar disorder	VUMC (1KG-EU-clustered)	Main analysis	pgs_st0	Continuous	56431	1689	age	0.980789	0.978246	0.983338	1.43233e-48
Bipolar disorder	VUMC (1KG-EU-clustered)	Main analysis	pgs_st0	Continuous	56431	1689	PC1	0.00713678	0.00120596	0.042235	5.08097e-08
Bipolar disorder	VUMC (1KG-EU-clustered)	Main analysis	pgs_st0	Continuous	56431	1689	PC2	2.67374	0.163136	43.8216	0.49066
Bipolar disorder	VUMC (1KG-EU-clustered)	Main analysis	pgs_st0	Continuous	56431	1689	PC3	28.675	0.379916	2164.31	0.128187
Bipolar disorder	VUMC (1KG-EU-clustered)	Main analysis	pgs_st1	Continuous	777	277	(Intercept)	0.504994	0.346051	0.73694	0.000395706
Bipolar disorder	VUMC (1KG-EU-clustered)	Main analysis	pgs_st1	Continuous	777	277	pgs	1.0916	0.939211	1.26871	0.253256
Bipolar disorder	VUMC (1KG-EU-clustered)	Main analysis	pgs_st1	Continuous	777	277	sexM	2.22049	1.46923	3.35589	0.00015313
Bipolar disorder	VUMC (1KG-EU-clustered)	Main analysis	pgs_st1	Continuous	777	277	age	0.998701	0.989849	1.00763	0.774693
Bipolar disorder	VUMC (1KG-EU-clustered)	Main analysis	pgs_st1	Continuous	777	277	PC1	107.17	0.330061	34798	0.113125
Bipolar disorder	VUMC (1KG-EU-clustered)	Main analysis	pgs_st1	Continuous	777	277	PC2	1.74579	0.000797844	3820.04	0.887076
Bipolar disorder	VUMC (1KG-EU-clustered)	Main analysis	pgs_st1	Continuous	777	277	PC3	10.5034	2.91217e-06	3.78831e+07	0.760147
Bipolar disorder	VUMC (1KG-EU-clustered)	Main analysis	gxe	Continuous	57208	1966	(Intercept)	0.0760761	0.0665732	0.0869354	0
Bipolar disorder	VUMC (1KG-EU-clustered)	Main analysis	gxe	Continuous	57208	1966	pgs	1.29855	1.23447	1.36596	4.60167e-24
Bipolar disorder	VUMC (1KG-EU-clustered)	Main analysis	gxe	Continuous	57208	1966	st1	13.7897	11.6847	16.274	1.22471e-211
Bipolar disorder	VUMC (1KG-EU-clustered)	Main analysis	gxe	Continuous	57208	1966	sexM	0.973593	0.883745	1.07258	0.588004
Bipolar disorder	VUMC (1KG-EU-clustered)	Main analysis	gxe	Continuous	57208	1966	age	0.982264	0.979814	0.984721	8.66361e-45
Bipolar disorder	VUMC (1KG-EU-clustered)	Main analysis	gxe	Continuous	57208	1966	PC1	0.0167408	0.00325712	0.0860436	9.73707e-07
Bipolar disorder	VUMC (1KG-EU-clustered)	Main analysis	gxe	Continuous	57208	1966	PC2	1.74826	0.142205	21.493	0.66257
Bipolar disorder	VUMC (1KG-EU-clustered)	Main analysis	gxe	Continuous	57208	1966	PC3	37.8948	0.70222	2044.97	0.0740549
Bipolar disorder	VUMC (1KG-EU-clustered)	Main analysis	gxe	Continuous	57208	1966	pgs:st1	0.880213	0.754331	1.0271	0.105152
Bipolar disorder	VUMC (1KG-EU-clustered)	Main analysis	ge_corr	Continuous	57208	#N/A	(Intercept)	0.139698	0.117365	0.16628	1.11653e-108
Bipolar disorder	VUMC (1KG-EU-clustered)	Main analysis	ge_corr	Continuous	57208	#N/A	pgs	1.26033	1.1699	1.35775	1.12517e-09
Bipolar disorder	VUMC (1KG-EU-clustered)	Main analysis	ge_corr	Continuous	57208	#N/A	sexM	0.252312	0.205707	0.309475	6.99669e-40
Bipolar disorder	VUMC (1KG-EU-clustered)	Main analysis	ge_corr	Continuous	57208	#N/A	age	0.958211	0.954373	0.962065	1.68389e-96
Bipolar disorder	VUMC (1KG-EU-clustered)	Main analysis	ge_corr	Continuous	57208	#N/A	PC1	0.00345598	0.000222852	0.0535952	5.07321e-05
Bipolar disorder	VUMC (1KG-EU-clustered)	Main analysis	ge_corr	Continuous	57208	#N/A	PC2	0.264595	0.00661722	10.58	0.479879
Bipolar disorder	VUMC (1KG-EU-clustered)	Main analysis	ge_corr	Continuous	57208	#N/A	PC3	45569.5	53.8026	3.85963e+07	0.00181682
Bipolar disorder	MGB (1KG-EU-clustered)	Main analysis	pgs_st0	Continuous	25528	1175	(Intercept)	0.155935	0.129019	0.188465	2.38153e-82
Bipolar disorder	MGB (1KG-EU-clustered)	Main analysis	pgs_st0	Continuous	25528	1175	pgs	1.44881	1.36314	1.53985	9.02185e-33
Bipolar disorder	MGB (1KG-EU-clustered)	Main analysis	pgs_st0	Continuous	25528	1175	sexM	1.03859	0.921357	1.17075	0.535478
Bipolar disorder	MGB (1KG-EU-clustered)	Main analysis	pgs_st0	Continuous	25528	1175	age	0.976616	0.973142	0.980102	9.97912e-39
Bipolar disorder	MGB (1KG-EU-clustered)	Main analysis	pgs_st0	Continuous	25528	1175	PC1	139088	2.89054	6.69267e+09	0.0313215
Bipolar disorder	MGB (1KG-EU-clustered)	Main analysis	pgs_st0	Continuous	25528	1175	PC2	6866.38	0.0847521	5.56295e+08	0.12552
Bipolar disorder	MGB (1KG-EU-clustered)	Main analysis	pgs_st0	Continuous	25528	1175	PC3	0.0242657	3.75341e-07	1568.78	0.51053
Bipolar disorder	MGB (1KG-EU-clustered)	Main analysis	pgs_st1	Continuous	691	274	(Intercept)	1.81705	1.06585	3.0977	0.0282137
Bipolar disorder	MGB (1KG-EU-clustered)	Main analysis	pgs_st1	Continuous	691	274	pgs	1.12163	0.954068	1.31861	0.164404
Bipolar disorder	MGB (1KG-EU-clustered)	Main analysis	pgs_st1	Continuous	691	274	sexM	1.18801	0.811477	1.73927	0.375694
Bipolar disorder	MGB (1KG-EU-clustered)	Main analysis	pgs_st1	Continuous	691	274	age	0.977584	0.967178	0.988102	3.29423e-05
Bipolar disorder	MGB (1KG-EU-clustered)	Main analysis	pgs_st1	Continuous	691	274	PC1	1.0003e+06	5.17112e-08	1.93499e+19	0.376089
Bipolar disorder	MGB (1KG-EU-clustered)	Main analysis	pgs_st1	Continuous	691	274	PC2	251331	2.88404e-08	2.19024e+18	0.413385
Bipolar disorder	MGB (1KG-EU-clustered)	Main analysis	pgs_st1	Continuous	691	274	PC3	2.09983e-15	4.03545e-29	0.109264	0.0359584
Bipolar disorder	MGB (1KG-EU-clustered)	Main analysis	gxe	Continuous	26219	1449	(Intercept)	0.154439	0.128832	0.185136	1.08371e-90
Bipolar disorder	MGB (1KG-EU-clustered)	Main analysis	gxe	Continuous	26219	1449	pgs	1.44743	1.36196	1.53827	1.0818e-32
Bipolar disorder	MGB (1KG-EU-clustered)	Main analysis	gxe	Continuous	26219	1449	st1	12.669	10.648	15.0736	2.32028e-180
Bipolar disorder	MGB (1KG-EU-clustered)	Main analysis	gxe	Continuous	26219	1449	sexM	1.05151	0.938042	1.1787	0.388617
Bipolar disorder	MGB (1KG-EU-clustered)	Main analysis	gxe	Continuous	26219	1449	age	0.976683	0.973387	0.97999	1.32117e-42
Bipolar disorder	MGB (1KG-EU-clustered)	Main analysis	gxe	Continuous	26219	1449	PC1	218231	8.55291	5.56828e+09	0.0175692
Bipolar disorder	MGB (1KG-EU-clustered)	Main analysis	gxe	Continuous	26219	1449	PC2	10330.9	0.281194	3.79554e+08	0.0848098
Bipolar disorder	MGB (1KG-EU-clustered)	Main analysis	gxe	Continuous	26219	1449	PC3	0.000871643	2.57033e-08	29.5589	0.185594
Bipolar disorder	MGB (1KG-EU-clustered)	Main analysis	gxe	Continuous	26219	1449	pgs:st1	0.781205	0.658624	0.926601	0.0045771
Bipolar disorder	MGB (1KG-EU-clustered)	Main analysis	ge_corr	Continuous	26219	#N/A	(Intercept)	0.120466	0.0949639	0.152817	4.20659e-68
Bipolar disorder	MGB (1KG-EU-clustered)	Main analysis	ge_corr	Continuous	26219	#N/A	pgs	1.26831	1.17347	1.37082	2.04464e-09
Bipolar disorder	MGB (1KG-EU-clustered)	Main analysis	ge_corr	Continuous	26219	#N/A	sexM	0.344104	0.285527	0.414698	3.84946e-29
Bipolar disorder	MGB (1KG-EU-clustered)	Main analysis	ge_corr	Continuous	26219	#N/A	age	0.977734	0.973233	0.982256	1.12506e-21
Bipolar disorder	MGB (1KG-EU-clustered)	Main analysis	ge_corr	Continuous	26219	#N/A	PC1	1.00437e+07	5.1633	1.95371e+13	0.0290956
Bipolar disorder	MGB (1KG-EU-clustered)	Main analysis	ge_corr	Continuous	26219	#N/A	PC2	3773.29	0.0016526	8.61536e+09	0.27024
Bipolar disorder	MGB (1KG-EU-clustered)	Main analysis	ge_corr	Continuous	26219	#N/A	PC3	1.70171	9.78474e-07	2.95952e+06	0.94219
Bipolar disorder	Meta-analysis (1KG-EU-clustered)	Main analysis	pgs_st0	Continuous	81959	2864	pgs	1.36137	1.30932	1.41549	2.97164e-54
Bipolar disorder	Meta-analysis (1KG-EU-clustered)	Main analysis	pgs_st1	Continuous	1468	551	pgs	1.10541	0.990125	1.23412	0.0745217
Bipolar disorder	Meta-analysis (1KG-EU-clustered)	Main analysis	gxe	Continuous	83427	3415	pgs:st1	0.834213	0.743979	0.935392	0.00191216
Bipolar disorder	VUMC (1KG-YRI-clustered)	Main analysis	pgs_st0	Continuous	10629	335	(Intercept)	0.0592837	0.044967	0.0781586	2.72387e-89
Bipolar disorder	VUMC (1KG-YRI-clustered)	Main analysis	pgs_st0	Continuous	10629	335	pgs	1.0142	0.903482	1.13849	0.811006
Bipolar disorder	VUMC (1KG-YRI-clustered)	Main analysis	pgs_st0	Continuous	10629	335	sexM	1.10152	0.878632	1.38094	0.401895
Bipolar disorder	VUMC (1KG-YRI-clustered)	Main analysis	pgs_st0	Continuous	10629	335	age	0.984612	0.978535	0.990727	9.13506e-07
Bipolar disorder	VUMC (1KG-YRI-clustered)	Main analysis	pgs_st0	Continuous	10629	335	PC1	0.350667	0.0936967	1.3124	0.119646
Bipolar disorder	VUMC (1KG-YRI-clustered)	Main analysis	pgs_st0	Continuous	10629	335	PC2	4101.64	5.00397	3.36201e+06	0.015081
Bipolar disorder	VUMC (1KG-YRI-clustered)	Main analysis	pgs_st0	Continuous	10629	335	PC3	0.580341	0.00299016	112.635	0.839573
Bipolar disorder	VUMC (1KG-YRI-clustered)	Main analysis	pgs_st1	Continuous	221	70	(Intercept)	0.135473	0.0538375	0.340896	2.17851e-05
Bipolar disorder	VUMC (1KG-YRI-clustered)	Main analysis	pgs_st1	Continuous	221	70	pgs	1.05704	0.775416	1.44095	0.72564
Bipolar disorder	VUMC (1KG-YRI-clustered)	Main analysis	pgs_st1	Continuous	221	70	sexM	1.70499	0.814745	3.56799	0.156717
Bipolar disorder	VUMC (1KG-YRI-clustered)	Main analysis	pgs_st1	Continuous	221	70	age	1.02009	1.00036	1.04021	0.0459057
Bipolar disorder	VUMC (1KG-YRI-clustered)	Main analysis	pgs_st1	Continuous	221	70	PC1	75.7535	0.0391688	146509	0.262352
Bipolar disorder	VUMC (1KG-YRI-clustered)	Main analysis	pgs_st1	Continuous	221	70	PC2	3.73615e+31	1.73672	8.03745e+62	0.0482686
Bipolar disorder	VUMC (1KG-YRI-clustered)	Main analysis	pgs_st1	Continuous	221	70	PC3	9.07934	3.42578e-06	2.4063e+07	0.770027
Bipolar disorder	VUMC (1KG-YRI-clustered)	Main analysis	gxe	Continuous	10850	405	(Intercept)	0.051141	0.0390604	0.0669581	1.05205e-103
Bipolar disorder	VUMC (1KG-YRI-clustered)	Main analysis	gxe	Continuous	10850	405	pgs	1.01269	0.903136	1.13554	0.829052
Bipolar disorder	VUMC (1KG-YRI-clustered)	Main analysis	gxe	Continuous	10850	405	st1	13.3075	9.73537	18.1902	3.04843e-59
Bipolar disorder	VUMC (1KG-YRI-clustered)	Main analysis	gxe	Continuous	10850	405	sexM	1.12526	0.907514	1.39526	0.282121
Bipolar disorder	VUMC (1KG-YRI-clustered)	Main analysis	gxe	Continuous	10850	405	age	0.987848	0.982113	0.993617	3.86386e-05
Bipolar disorder	VUMC (1KG-YRI-clustered)	Main analysis	gxe	Continuous	10850	405	PC1	0.389869	0.107687	1.41148	0.151294
Bipolar disorder	VUMC (1KG-YRI-clustered)	Main analysis	gxe	Continuous	10850	405	PC2	20169.1	13.342	3.04895e+07	0.00796265
Bipolar disorder	VUMC (1KG-YRI-clustered)	Main analysis	gxe	Continuous	10850	405	PC3	0.708145	0.00507753	98.7626	0.891043
Bipolar disorder	VUMC (1KG-YRI-clustered)	Main analysis	gxe	Continuous	10850	405	pgs:st1	0.985525	0.729734	1.33098	0.924233
Bipolar disorder	VUMC (1KG-YRI-clustered)	Main analysis	ge_corr	Continuous	10850	#N/A	(Intercept)	0.0641909	0.046329	0.0889394	3.41633e-61
Bipolar disorder	VUMC (1KG-YRI-clustered)	Main analysis	ge_corr	Continuous	10850	#N/A	pgs	1.16351	1.00957	1.34093	0.036477
Bipolar disorder	VUMC (1KG-YRI-clustered)	Main analysis	ge_corr	Continuous	10850	#N/A	sexM	0.389635	0.274556	0.552948	1.30992e-07
Bipolar disorder	VUMC (1KG-YRI-clustered)	Main analysis	ge_corr	Continuous	10850	#N/A	age	0.978262	0.970506	0.986081	6.2632e-08
Bipolar disorder	VUMC (1KG-YRI-clustered)	Main analysis	ge_corr	Continuous	10850	#N/A	PC1	0.415427	0.0865884	1.9931	0.272221
Bipolar disorder	VUMC (1KG-YRI-clustered)	Main analysis	ge_corr	Continuous	10850	#N/A	PC2	31.6262	0.180498	5541.41	0.190044
Bipolar disorder	VUMC (1KG-YRI-clustered)	Main analysis	ge_corr	Continuous	10850	#N/A	PC3	0.000849457	1.08645e-06	0.664161	0.0374885
Bipolar disorder	VUMC (1KG-EU-clustered)	Main analysis (binary PGS)	pgs_st0	Binary (75% cut point)	56431	1689	(Intercept)	0.0740604	0.0643517	0.0852339	1.3073e-288
Bipolar disorder	VUMC (1KG-EU-clustered)	Main analysis (binary PGS)	pgs_st0	Binary (75% cut point)	56431	1689	pgs	1.64648	1.484	1.82675	5.11699e-21
Bipolar disorder	VUMC (1KG-EU-clustered)	Main analysis (binary PGS)	pgs_st0	Binary (75% cut point)	56431	1689	sexM	0.932091	0.843582	1.02989	0.167128
Bipolar disorder	VUMC (1KG-EU-clustered)	Main analysis (binary PGS)	pgs_st0	Binary (75% cut point)	56431	1689	age	0.980765	0.978221	0.983314	1.12346e-48
Bipolar disorder	VUMC (1KG-EU-clustered)	Main analysis (binary PGS)	pgs_st0	Binary (75% cut point)	56431	1689	PC1	0.010757	0.0018365	0.0630074	5.02784e-07
Bipolar disorder	VUMC (1KG-EU-clustered)	Main analysis (binary PGS)	pgs_st0	Binary (75% cut point)	56431	1689	PC2	2.40047	0.146391	39.3622	0.539485
Bipolar disorder	VUMC (1KG-EU-clustered)	Main analysis (binary PGS)	pgs_st0	Binary (75% cut point)	56431	1689	PC3	32.4688	0.431651	2442.31	0.114368
Bipolar disorder	VUMC (1KG-EU-clustered)	Main analysis (binary PGS)	pgs_st1	Binary (75% cut point)	777	277	(Intercept)	0.486896	0.328584	0.721482	0.00033447
Bipolar disorder	VUMC (1KG-EU-clustered)	Main analysis (binary PGS)	pgs_st1	Binary (75% cut point)	777	277	pgs	1.17792	0.851977	1.62855	0.32181
Bipolar disorder	VUMC (1KG-EU-clustered)	Main analysis (binary PGS)	pgs_st1	Binary (75% cut point)	777	277	sexM	2.21489	1.46585	3.34669	0.000159389
Bipolar disorder	VUMC (1KG-EU-clustered)	Main analysis (binary PGS)	pgs_st1	Binary (75% cut point)	777	277	age	0.998827	0.989974	1.00776	0.796177
Bipolar disorder	VUMC (1KG-EU-clustered)	Main analysis (binary PGS)	pgs_st1	Binary (75% cut point)	777	277	PC1	131.855	0.422917	41109.2	0.0956616
Bipolar disorder	VUMC (1KG-EU-clustered)	Main analysis (binary PGS)	pgs_st1	Binary (75% cut point)	777	277	PC2	1.73474	0.000795404	3783.4	0.888307
Bipolar disorder	VUMC (1KG-EU-clustered)	Main analysis (binary PGS)	pgs_st1	Binary (75% cut point)	777	277	PC3	8.39683	2.33074e-06	3.02508e+07	0.782356
Bipolar disorder	VUMC (1KG-EU-clustered)	Main analysis (binary PGS)	gxe	Binary (75% cut point)	57208	1966	(Intercept)	0.0679084	0.0591767	0.0779284	0
Bipolar disorder	VUMC (1KG-EU-clustered)	Main analysis (binary PGS)	gxe	Binary (75% cut point)	57208	1966	pgs	1.63492	1.47368	1.8138	1.69957e-20
Bipolar disorder	VUMC (1KG-EU-clustered)	Main analysis (binary PGS)	gxe	Binary (75% cut point)	57208	1966	st1	14.7786	12.1553	17.9681	1.04995e-160
Bipolar disorder	VUMC (1KG-EU-clustered)	Main analysis (binary PGS)	gxe	Binary (75% cut point)	57208	1966	sexM	0.972669	0.88291	1.07155	0.574821
Bipolar disorder	VUMC (1KG-EU-clustered)	Main analysis (binary PGS)	gxe	Binary (75% cut point)	57208	1966	age	0.982253	0.979803	0.98471	7.79531e-45
Bipolar disorder	VUMC (1KG-EU-clustered)	Main analysis (binary PGS)	gxe	Binary (75% cut point)	57208	1966	PC1	0.0248071	0.00487397	0.126261	8.48326e-06
Bipolar disorder	VUMC (1KG-EU-clustered)	Main analysis (binary PGS)	gxe	Binary (75% cut point)	57208	1966	PC2	1.60708	0.130549	19.7835	0.711084
Bipolar disorder	VUMC (1KG-EU-clustered)	Main analysis (binary PGS)	gxe	Binary (75% cut point)	57208	1966	PC3	41.0267	0.761654	2209.92	0.0678293
Bipolar disorder	VUMC (1KG-EU-clustered)	Main analysis (binary PGS)	gxe	Binary (75% cut point)	57208	1966	pgs:st1	0.773832	0.555709	1.07757	0.129076
Bipolar disorder	VUMC (1KG-EU-clustered)	Main analysis (binary PGS)	gxe	Binary (75% cut point)	57208	1966	RERI	#N/A	-2.23707	8.80448	0.121854
Bipolar disorder	VUMC (1KG-EU-clustered)	Main analysis (binary PGS)	ge_corr	Binary (75% cut point)	57208	#N/A	(Intercept)	0.130051	0.108584	0.155763	8.05444e-109
Bipolar disorder	VUMC (1KG-EU-clustered)	Main analysis (binary PGS)	ge_corr	Binary (75% cut point)	57208	#N/A	pgs	1.40995	1.20639	1.64785	1.57046e-05
Bipolar disorder	VUMC (1KG-EU-clustered)	Main analysis (binary PGS)	ge_corr	Binary (75% cut point)	57208	#N/A	sexM	0.25248	0.205846	0.309678	7.54056e-40
Bipolar disorder	VUMC (1KG-EU-clustered)	Main analysis (binary PGS)	ge_corr	Binary (75% cut point)	57208	#N/A	age	0.958217	0.95438	0.96207	1.59779e-96
Bipolar disorder	VUMC (1KG-EU-clustered)	Main analysis (binary PGS)	ge_corr	Binary (75% cut point)	57208	#N/A	PC1	0.00617079	0.000403701	0.0943237	0.000255168
Bipolar disorder	VUMC (1KG-EU-clustered)	Main analysis (binary PGS)	ge_corr	Binary (75% cut point)	57208	#N/A	PC2	0.222599	0.00557848	8.88241	0.424418
Bipolar disorder	VUMC (1KG-EU-clustered)	Main analysis (binary PGS)	ge_corr	Binary (75% cut point)	57208	#N/A	PC3	51798.3	61.4028	4.36961e+07	0.00158977
Bipolar disorder	MGB (1KG-EU-clustered)	Main analysis (binary PGS)	pgs_st0	Binary (75% cut point)	25528	1175	(Intercept)	0.138153	0.113824	0.167683	3.14849e-89
Bipolar disorder	MGB (1KG-EU-clustered)	Main analysis (binary PGS)	pgs_st0	Binary (75% cut point)	25528	1175	pgs	1.81844	1.60714	2.05751	2.33788e-21
Bipolar disorder	MGB (1KG-EU-clustered)	Main analysis (binary PGS)	pgs_st0	Binary (75% cut point)	25528	1175	sexM	1.03773	0.9207	1.16963	0.544095
Bipolar disorder	MGB (1KG-EU-clustered)	Main analysis (binary PGS)	pgs_st0	Binary (75% cut point)	25528	1175	age	0.976581	0.973106	0.980069	8.44801e-39
Bipolar disorder	MGB (1KG-EU-clustered)	Main analysis (binary PGS)	pgs_st0	Binary (75% cut point)	25528	1175	PC1	5057.03	0.108243	2.36261e+08	0.120019
Bipolar disorder	MGB (1KG-EU-clustered)	Main analysis (binary PGS)	pgs_st0	Binary (75% cut point)	25528	1175	PC2	16596.3	0.20889	1.31857e+09	0.0914166
Bipolar disorder	MGB (1KG-EU-clustered)	Main analysis (binary PGS)	pgs_st0	Binary (75% cut point)	25528	1175	PC3	0.00387978	6.10872e-08	246.414	0.325123
Bipolar disorder	MGB (1KG-EU-clustered)	Main analysis (binary PGS)	pgs_st1	Binary (75% cut point)	691	274	(Intercept)	1.86465	1.08552	3.20299	0.0239902
Bipolar disorder	MGB (1KG-EU-clustered)	Main analysis (binary PGS)	pgs_st1	Binary (75% cut point)	691	274	pgs	0.963075	0.689453	1.34529	0.825377
Bipolar disorder	MGB (1KG-EU-clustered)	Main analysis (binary PGS)	pgs_st1	Binary (75% cut point)	691	274	sexM	1.19984	0.819879	1.75589	0.348365
Bipolar disorder	MGB (1KG-EU-clustered)	Main analysis (binary PGS)	pgs_st1	Binary (75% cut point)	691	274	age	0.977825	0.967446	0.988315	3.80847e-05
Bipolar disorder	MGB (1KG-EU-clustered)	Main analysis (binary PGS)	pgs_st1	Binary (75% cut point)	691	274	PC1	33651.8	2.21573e-09	5.11092e+17	0.500861
Bipolar disorder	MGB (1KG-EU-clustered)	Main analysis (binary PGS)	pgs_st1	Binary (75% cut point)	691	274	PC2	545310	6.60333e-08	4.50323e+18	0.384041
Bipolar disorder	MGB (1KG-EU-clustered)	Main analysis (binary PGS)	pgs_st1	Binary (75% cut point)	691	274	PC3	4.67713e-16	9.29516e-30	0.0235343	0.0283128
Bipolar disorder	MGB (1KG-EU-clustered)	Main analysis (binary PGS)	gxe	Binary (75% cut point)	26219	1449	(Intercept)	0.136624	0.113471	0.164503	5.26614e-98
Bipolar disorder	MGB (1KG-EU-clustered)	Main analysis (binary PGS)	gxe	Binary (75% cut point)	26219	1449	pgs	1.81564	1.60486	2.05412	2.7183e-21
Bipolar disorder	MGB (1KG-EU-clustered)	Main analysis (binary PGS)	gxe	Binary (75% cut point)	26219	1449	st1	14.8546	12.1185	18.2085	8.70624e-149
Bipolar disorder	MGB (1KG-EU-clustered)	Main analysis (binary PGS)	gxe	Binary (75% cut point)	26219	1449	sexM	1.05152	0.938155	1.17857	0.388083
Bipolar disorder	MGB (1KG-EU-clustered)	Main analysis (binary PGS)	gxe	Binary (75% cut point)	26219	1449	age	0.976676	0.97338	0.979983	1.26986e-42
Bipolar disorder	MGB (1KG-EU-clustered)	Main analysis (binary PGS)	gxe	Binary (75% cut point)	26219	1449	PC1	7896.12	0.320201	1.94717e+08	0.0819844
Bipolar disorder	MGB (1KG-EU-clustered)	Main analysis (binary PGS)	gxe	Binary (75% cut point)	26219	1449	PC2	24598.6	0.68202	8.87204e+08	0.0589566
Bipolar disorder	MGB (1KG-EU-clustered)	Main analysis (binary PGS)	gxe	Binary (75% cut point)	26219	1449	PC3	0.000144808	4.34379e-09	4.82746	0.09617
Bipolar disorder	MGB (1KG-EU-clustered)	Main analysis (binary PGS)	gxe	Binary (75% cut point)	26219	1449	pgs:st1	0.539235	0.378755	0.767711	0.000611089
Bipolar disorder	MGB (1KG-EU-clustered)	Main analysis (binary PGS)	gxe	Binary (75% cut point)	26219	1449	RERI	#N/A	-5.98656	3.73312	0.675231
Bipolar disorder	MGB (1KG-EU-clustered)	Main analysis (binary PGS)	ge_corr	Binary (75% cut point)	26219	#N/A	(Intercept)	0.112067	0.0878576	0.142947	1.55594e-69
Bipolar disorder	MGB (1KG-EU-clustered)	Main analysis (binary PGS)	ge_corr	Binary (75% cut point)	26219	#N/A	pgs	1.42263	1.20698	1.67682	2.63413e-05
Bipolar disorder	MGB (1KG-EU-clustered)	Main analysis (binary PGS)	ge_corr	Binary (75% cut point)	26219	#N/A	sexM	0.343942	0.285399	0.414494	3.58642e-29
Bipolar disorder	MGB (1KG-EU-clustered)	Main analysis (binary PGS)	ge_corr	Binary (75% cut point)	26219	#N/A	age	0.97771	0.973205	0.982236	1.10936e-21
Bipolar disorder	MGB (1KG-EU-clustered)	Main analysis (binary PGS)	ge_corr	Binary (75% cut point)	26219	#N/A	PC1	696645	0.376537	1.28889e+12	0.0676489
Bipolar disorder	MGB (1KG-EU-clustered)	Main analysis (binary PGS)	ge_corr	Binary (75% cut point)	26219	#N/A	PC2	8438.76	0.00373213	1.90809e+10	0.22587
Bipolar disorder	MGB (1KG-EU-clustered)	Main analysis (binary PGS)	ge_corr	Binary (75% cut point)	26219	#N/A	PC3	0.411794	2.39905e-07	706838	0.903585
Bipolar disorder	Meta-analysis (1KG-EU-clustered)	Main analysis (binary PGS)	pgs_st0	Binary (75% cut point)	81959	2864	pgs	1.71567	1.58454	1.85765	2.11593e-40
Bipolar disorder	Meta-analysis (1KG-EU-clustered)	Main analysis (binary PGS)	pgs_st1	Binary (75% cut point)	1468	551	pgs	1.06845	0.846703	1.34827	0.576931
Bipolar disorder	Meta-analysis (1KG-EU-clustered)	Main analysis (binary PGS)	gxe	Binary (75% cut point)	83427	3415	pgs:st1	0.653559	0.513295	0.832152	0.000559093
Bipolar disorder	VUMC (1KG-EU-clustered)	Comorbid diagnoses	pgs_st0	Continuous	56431	1689	(Intercept)	0.0500627	0.0431127	0.058133	0
Bipolar disorder	VUMC (1KG-EU-clustered)	Comorbid diagnoses	pgs_st0	Continuous	56431	1689	pgs	1.27199	1.2065	1.34103	4.61524e-19
Bipolar disorder	VUMC (1KG-EU-clustered)	Comorbid diagnoses	pgs_st0	Continuous	56431	1689	sexM	0.998973	0.900173	1.10862	0.984578
Bipolar disorder	VUMC (1KG-EU-clustered)	Comorbid diagnoses	pgs_st0	Continuous	56431	1689	age	0.9806	0.977927	0.983281	6.32967e-45
Bipolar disorder	VUMC (1KG-EU-clustered)	Comorbid diagnoses	pgs_st0	Continuous	56431	1689	PC1	0.0103614	0.00162278	0.0661572	1.35799e-06
Bipolar disorder	VUMC (1KG-EU-clustered)	Comorbid diagnoses	pgs_st0	Continuous	56431	1689	PC2	1.63954	0.0908741	29.5805	0.737624
Bipolar disorder	VUMC (1KG-EU-clustered)	Comorbid diagnoses	pgs_st0	Continuous	56431	1689	PC3	25.8196	0.250294	2663.48	0.169307
Bipolar disorder	VUMC (1KG-EU-clustered)	Comorbid diagnoses	pgs_st0	Continuous	56431	1689	scz	31.0744	22.4592	42.9944	1.3847e-95
Bipolar disorder	VUMC (1KG-EU-clustered)	Comorbid diagnoses	pgs_st0	Continuous	56431	1689	dep	7.4883	6.73995	8.31974	2.01013e-307
Bipolar disorder	VUMC (1KG-EU-clustered)	Comorbid diagnoses	pgs_st1	Continuous	777	277	(Intercept)	0.385531	0.255025	0.582822	6.16936e-06
Bipolar disorder	VUMC (1KG-EU-clustered)	Comorbid diagnoses	pgs_st1	Continuous	777	277	pgs	1.03178	0.87878	1.21142	0.70242
Bipolar disorder	VUMC (1KG-EU-clustered)	Comorbid diagnoses	pgs_st1	Continuous	777	277	sexM	2.00043	1.29185	3.09765	0.00188486
Bipolar disorder	VUMC (1KG-EU-clustered)	Comorbid diagnoses	pgs_st1	Continuous	777	277	age	0.997407	0.98813	1.00677	0.586029
Bipolar disorder	VUMC (1KG-EU-clustered)	Comorbid diagnoses	pgs_st1	Continuous	777	277	PC1	330.966	0.866493	126416	0.0557791
Bipolar disorder	VUMC (1KG-EU-clustered)	Comorbid diagnoses	pgs_st1	Continuous	777	277	PC2	0.485926	0.000200586	1177.17	0.855957
Bipolar disorder	VUMC (1KG-EU-clustered)	Comorbid diagnoses	pgs_st1	Continuous	777	277	PC3	1.7607	3.8839e-07	7.98182e+06	0.942329
Bipolar disorder	VUMC (1KG-EU-clustered)	Comorbid diagnoses	pgs_st1	Continuous	777	277	scz	15.6027	6.51693	37.3556	6.91209e-10
Bipolar disorder	VUMC (1KG-EU-clustered)	Comorbid diagnoses	pgs_st1	Continuous	777	277	dep	1.43172	1.04497	1.96163	0.0254975
Bipolar disorder	VUMC (1KG-EU-clustered)	Comorbid diagnoses	gxe	Continuous	57208	1966	(Intercept)	0.049875	0.0431804	0.0576077	0
Bipolar disorder	VUMC (1KG-EU-clustered)	Comorbid diagnoses	gxe	Continuous	57208	1966	pgs	1.26744	1.20262	1.33576	8.87688e-19
Bipolar disorder	VUMC (1KG-EU-clustered)	Comorbid diagnoses	gxe	Continuous	57208	1966	st1	6.23263	5.17111	7.51205	3.14677e-82
Bipolar disorder	VUMC (1KG-EU-clustered)	Comorbid diagnoses	gxe	Continuous	57208	1966	sexM	1.02075	0.92256	1.12938	0.690674
Bipolar disorder	VUMC (1KG-EU-clustered)	Comorbid diagnoses	gxe	Continuous	57208	1966	age	0.981598	0.979026	0.984176	8.52059e-44
Bipolar disorder	VUMC (1KG-EU-clustered)	Comorbid diagnoses	gxe	Continuous	57208	1966	PC1	0.0224125	0.00406638	0.12353	1.29223e-05
Bipolar disorder	VUMC (1KG-EU-clustered)	Comorbid diagnoses	gxe	Continuous	57208	1966	PC2	1.16765	0.086973	15.6762	0.906885
Bipolar disorder	VUMC (1KG-EU-clustered)	Comorbid diagnoses	gxe	Continuous	57208	1966	PC3	29.061	0.41624	2028.97	0.119853
Bipolar disorder	VUMC (1KG-EU-clustered)	Comorbid diagnoses	gxe	Continuous	57208	1966	scz	29.8197	21.9764	40.4623	2.14116e-105
Bipolar disorder	VUMC (1KG-EU-clustered)	Comorbid diagnoses	gxe	Continuous	57208	1966	dep	6.4874	5.85861	7.18368	5.36531e-283
Bipolar disorder	VUMC (1KG-EU-clustered)	Comorbid diagnoses	gxe	Continuous	57208	1966	pgs:st1	0.859239	0.721682	1.02302	0.0883158
Bipolar disorder	VUMC (1KG-EU-clustered)	Comorbid diagnoses	ge_corr	Continuous	57208	#N/A	(Intercept)	0.0790652	0.0652376	0.0958235	1.38831e-147
Bipolar disorder	VUMC (1KG-EU-clustered)	Comorbid diagnoses	ge_corr	Continuous	57208	#N/A	pgs	1.19939	1.1108	1.29504	3.41192e-06
Bipolar disorder	VUMC (1KG-EU-clustered)	Comorbid diagnoses	ge_corr	Continuous	57208	#N/A	sexM	0.26009	0.210948	0.320679	1.99182e-36
Bipolar disorder	VUMC (1KG-EU-clustered)	Comorbid diagnoses	ge_corr	Continuous	57208	#N/A	age	0.957213	0.953224	0.961219	1.39035e-93
Bipolar disorder	VUMC (1KG-EU-clustered)	Comorbid diagnoses	ge_corr	Continuous	57208	#N/A	PC1	0.00897391	0.000522461	0.154138	0.00115853
Bipolar disorder	VUMC (1KG-EU-clustered)	Comorbid diagnoses	ge_corr	Continuous	57208	#N/A	PC2	0.38389	0.00801839	18.3792	0.627635
Bipolar disorder	VUMC (1KG-EU-clustered)	Comorbid diagnoses	ge_corr	Continuous	57208	#N/A	PC3	55067	40.0837	7.5651e+07	0.00306402
Bipolar disorder	VUMC (1KG-EU-clustered)	Comorbid diagnoses	ge_corr	Continuous	57208	#N/A	scz	9.14844	6.3344	13.2126	3.76919e-32
Bipolar disorder	VUMC (1KG-EU-clustered)	Comorbid diagnoses	ge_corr	Continuous	57208	#N/A	dep	8.57339	7.38176	9.95738	3.0545e-174
Bipolar disorder	MGB (1KG-EU-clustered)	Comorbid diagnoses	pgs_st0	Continuous	25528	1175	(Intercept)	0.0469002	0.0374432	0.0587458	3.02001e-156
Bipolar disorder	MGB (1KG-EU-clustered)	Comorbid diagnoses	pgs_st0	Continuous	25528	1175	pgs	1.3445	1.25928	1.4355	7.97584e-19
Bipolar disorder	MGB (1KG-EU-clustered)	Comorbid diagnoses	pgs_st0	Continuous	25528	1175	sexM	1.1325	0.995948	1.28778	0.0576881
Bipolar disorder	MGB (1KG-EU-clustered)	Comorbid diagnoses	pgs_st0	Continuous	25528	1175	age	0.979164	0.975432	0.982911	3.18601e-27
Bipolar disorder	MGB (1KG-EU-clustered)	Comorbid diagnoses	pgs_st0	Continuous	25528	1175	PC1	229783	2.01875	2.6155e+10	0.0376852
Bipolar disorder	MGB (1KG-EU-clustered)	Comorbid diagnoses	pgs_st0	Continuous	25528	1175	PC2	55.2566	0.000264663	1.15365e+07	0.520894
Bipolar disorder	MGB (1KG-EU-clustered)	Comorbid diagnoses	pgs_st0	Continuous	25528	1175	PC3	26.0721	0.000163122	4.16718e+06	0.593747
Bipolar disorder	MGB (1KG-EU-clustered)	Comorbid diagnoses	pgs_st0	Continuous	25528	1175	scz	17.6066	12.1757	25.46	1.8553e-52
Bipolar disorder	MGB (1KG-EU-clustered)	Comorbid diagnoses	pgs_st0	Continuous	25528	1175	dep	10.2328	8.96223	11.6834	4.71828e-259
Bipolar disorder	MGB (1KG-EU-clustered)	Comorbid diagnoses	pgs_st1	Continuous	691	274	(Intercept)	0.926169	0.505812	1.69587	0.80373
Bipolar disorder	MGB (1KG-EU-clustered)	Comorbid diagnoses	pgs_st1	Continuous	691	274	pgs	1.13892	0.963987	1.3456	0.126287
Bipolar disorder	MGB (1KG-EU-clustered)	Comorbid diagnoses	pgs_st1	Continuous	691	274	sexM	1.09673	0.738702	1.62829	0.646993
Bipolar disorder	MGB (1KG-EU-clustered)	Comorbid diagnoses	pgs_st1	Continuous	691	274	age	0.978088	0.967293	0.989002	9.11167e-05
Bipolar disorder	MGB (1KG-EU-clustered)	Comorbid diagnoses	pgs_st1	Continuous	691	274	PC1	1.45264e+07	2.42391e-07	8.70561e+20	0.308258
Bipolar disorder	MGB (1KG-EU-clustered)	Comorbid diagnoses	pgs_st1	Continuous	691	274	PC2	52113.6	1.68828e-09	1.60864e+18	0.493114
Bipolar disorder	MGB (1KG-EU-clustered)	Comorbid diagnoses	pgs_st1	Continuous	691	274	PC3	1.50685e-12	8.74758e-27	259.567	0.103607
Bipolar disorder	MGB (1KG-EU-clustered)	Comorbid diagnoses	pgs_st1	Continuous	691	274	scz	4.70926	2.42364	9.15035	4.82798e-06
Bipolar disorder	MGB (1KG-EU-clustered)	Comorbid diagnoses	pgs_st1	Continuous	691	274	dep	2.10978	1.45183	3.06589	9.03597e-05
Bipolar disorder	MGB (1KG-EU-clustered)	Comorbid diagnoses	gxe	Continuous	26219	1449	(Intercept)	0.0530314	0.042914	0.0655342	7.98886e-163
Bipolar disorder	MGB (1KG-EU-clustered)	Comorbid diagnoses	gxe	Continuous	26219	1449	pgs	1.34719	1.26254	1.43752	2.23817e-19
Bipolar disorder	MGB (1KG-EU-clustered)	Comorbid diagnoses	gxe	Continuous	26219	1449	st1	5.00422	4.12619	6.06908	3.72817e-60
Bipolar disorder	MGB (1KG-EU-clustered)	Comorbid diagnoses	gxe	Continuous	26219	1449	sexM	1.11642	0.988281	1.26117	0.0766465
Bipolar disorder	MGB (1KG-EU-clustered)	Comorbid diagnoses	gxe	Continuous	26219	1449	age	0.978691	0.975161	0.982234	1.56309e-31
Bipolar disorder	MGB (1KG-EU-clustered)	Comorbid diagnoses	gxe	Continuous	26219	1449	PC1	591291	10.5011	3.32942e+10	0.0172496
Bipolar disorder	MGB (1KG-EU-clustered)	Comorbid diagnoses	gxe	Continuous	26219	1449	PC2	143.299	0.00162941	1.26024e+07	0.392671
Bipolar disorder	MGB (1KG-EU-clustered)	Comorbid diagnoses	gxe	Continuous	26219	1449	PC3	0.990169	1.28217e-05	76466.9	0.998627
Bipolar disorder	MGB (1KG-EU-clustered)	Comorbid diagnoses	gxe	Continuous	26219	1449	scz	14.3487	10.2861	20.016	1.94548e-55
Bipolar disorder	MGB (1KG-EU-clustered)	Comorbid diagnoses	gxe	Continuous	26219	1449	dep	8.91868	7.86792	10.1098	1.54286e-256
Bipolar disorder	MGB (1KG-EU-clustered)	Comorbid diagnoses	gxe	Continuous	26219	1449	pgs:st1	0.869974	0.72142	1.04912	0.144822
Bipolar disorder	MGB (1KG-EU-clustered)	Comorbid diagnoses	ge_corr	Continuous	26219	#N/A	(Intercept)	0.0381856	0.0289184	0.0504226	2.7373e-117
Bipolar disorder	MGB (1KG-EU-clustered)	Comorbid diagnoses	ge_corr	Continuous	26219	#N/A	pgs	1.16982	1.07933	1.26789	0.000134185
Bipolar disorder	MGB (1KG-EU-clustered)	Comorbid diagnoses	ge_corr	Continuous	26219	#N/A	sexM	0.365689	0.301865	0.443007	8.68789e-25
Bipolar disorder	MGB (1KG-EU-clustered)	Comorbid diagnoses	ge_corr	Continuous	26219	#N/A	age	0.980189	0.975503	0.984898	2.75607e-16
Bipolar disorder	MGB (1KG-EU-clustered)	Comorbid diagnoses	ge_corr	Continuous	26219	#N/A	PC1	1.45957e+07	4.10482	5.18983e+13	0.0320734
Bipolar disorder	MGB (1KG-EU-clustered)	Comorbid diagnoses	ge_corr	Continuous	26219	#N/A	PC2	25.348	5.90633e-06	1.08785e+08	0.678231
Bipolar disorder	MGB (1KG-EU-clustered)	Comorbid diagnoses	ge_corr	Continuous	26219	#N/A	PC3	1721.47	0.000476834	6.21484e+09	0.33345
Bipolar disorder	MGB (1KG-EU-clustered)	Comorbid diagnoses	ge_corr	Continuous	26219	#N/A	scz	5.23369	3.69059	7.42198	1.59543e-20
Bipolar disorder	MGB (1KG-EU-clustered)	Comorbid diagnoses	ge_corr	Continuous	26219	#N/A	dep	8.59163	7.24049	10.1949	4.9481e-134
Bipolar disorder	Meta-analysis (1KG-EU-clustered)	Comorbid diagnoses	pgs_st0	Continuous	81959	2864	pgs	1.30012	1.24773	1.3547	6.836e-36
Bipolar disorder	Meta-analysis (1KG-EU-clustered)	Comorbid diagnoses	pgs_st1	Continuous	1468	551	pgs	1.08199	0.963826	1.21463	0.181703
Bipolar disorder	Meta-analysis (1KG-EU-clustered)	Comorbid diagnoses	gxe	Continuous	83427	3415	pgs:st1	0.864211	0.760651	0.981872	0.0250312
Bipolar disorder	VUMC (1KG-EU-clustered)	Substance use	pgs_st0	Continuous	56431	1689	(Intercept)	0.0613432	0.0529518	0.0710644	9.52945e-303
Bipolar disorder	VUMC (1KG-EU-clustered)	Substance use	pgs_st0	Continuous	56431	1689	pgs	1.28738	1.22268	1.35549	7.76222e-22
Bipolar disorder	VUMC (1KG-EU-clustered)	Substance use	pgs_st0	Continuous	56431	1689	sexM	0.77845	0.702597	0.862492	1.68352e-06
Bipolar disorder	VUMC (1KG-EU-clustered)	Substance use	pgs_st0	Continuous	56431	1689	age	0.975096	0.972351	0.977849	7.71424e-69
Bipolar disorder	VUMC (1KG-EU-clustered)	Substance use	pgs_st0	Continuous	56431	1689	PC1	0.0272746	0.00448433	0.16589	9.21814e-05
Bipolar disorder	VUMC (1KG-EU-clustered)	Substance use	pgs_st0	Continuous	56431	1689	PC2	3.52837	0.201833	61.6817	0.38774
Bipolar disorder	VUMC (1KG-EU-clustered)	Substance use	pgs_st0	Continuous	56431	1689	PC3	10.7616	0.124671	928.942	0.296204
Bipolar disorder	VUMC (1KG-EU-clustered)	Substance use	pgs_st0	Continuous	56431	1689	sudTRUE	7.01209	6.3344	7.76228	0
Bipolar disorder	VUMC (1KG-EU-clustered)	Substance use	pgs_st1	Continuous	777	277	(Intercept)	0.299182	0.195868	0.456992	2.3607e-08
Bipolar disorder	VUMC (1KG-EU-clustered)	Substance use	pgs_st1	Continuous	777	277	pgs	1.09375	0.932311	1.28313	0.271428
Bipolar disorder	VUMC (1KG-EU-clustered)	Substance use	pgs_st1	Continuous	777	277	sexM	1.57952	1.01703	2.4531	0.0418345
Bipolar disorder	VUMC (1KG-EU-clustered)	Substance use	pgs_st1	Continuous	777	277	age	0.993801	0.984179	1.00352	0.210349
Bipolar disorder	VUMC (1KG-EU-clustered)	Substance use	pgs_st1	Continuous	777	277	PC1	163.573	0.352738	75852.9	0.103668
Bipolar disorder	VUMC (1KG-EU-clustered)	Substance use	pgs_st1	Continuous	777	277	PC2	2.46211	0.000722429	8391.12	0.828118
Bipolar disorder	VUMC (1KG-EU-clustered)	Substance use	pgs_st1	Continuous	777	277	PC3	0.044676	5.45556e-09	365856	0.701925
Bipolar disorder	VUMC (1KG-EU-clustered)	Substance use	pgs_st1	Continuous	777	277	sudTRUE	4.73676	3.41763	6.56503	9.66859e-21
Bipolar disorder	VUMC (1KG-EU-clustered)	Substance use	gxe	Continuous	57208	1966	(Intercept)	0.057336	0.0496857	0.0661643	0
Bipolar disorder	VUMC (1KG-EU-clustered)	Substance use	gxe	Continuous	57208	1966	pgs	1.28385	1.2195	1.35158	1.6528e-21
Bipolar disorder	VUMC (1KG-EU-clustered)	Substance use	gxe	Continuous	57208	1966	st1	9.01984	7.54064	10.7892	5.55675e-128
Bipolar disorder	VUMC (1KG-EU-clustered)	Substance use	gxe	Continuous	57208	1966	sexM	0.803535	0.727322	0.887735	1.69137e-05
Bipolar disorder	VUMC (1KG-EU-clustered)	Substance use	gxe	Continuous	57208	1966	age	0.976523	0.973875	0.979178	6.47499e-66
Bipolar disorder	VUMC (1KG-EU-clustered)	Substance use	gxe	Continuous	57208	1966	PC1	0.0511417	0.00952703	0.274531	0.000524895
Bipolar disorder	VUMC (1KG-EU-clustered)	Substance use	gxe	Continuous	57208	1966	PC2	2.80473	0.206514	38.0921	0.438425
Bipolar disorder	VUMC (1KG-EU-clustered)	Substance use	gxe	Continuous	57208	1966	PC3	9.48792	0.1509	596.559	0.286908
Bipolar disorder	VUMC (1KG-EU-clustered)	Substance use	gxe	Continuous	57208	1966	sudTRUE	6.82494	6.19302	7.52133	0
Bipolar disorder	VUMC (1KG-EU-clustered)	Substance use	gxe	Continuous	57208	1966	pgs:st1	0.886592	0.750186	1.0478	0.157894
Bipolar disorder	VUMC (1KG-EU-clustered)	Substance use	ge_corr	Continuous	57208	#N/A	(Intercept)	0.112208	0.093416	0.134781	5.36512e-121
Bipolar disorder	VUMC (1KG-EU-clustered)	Substance use	ge_corr	Continuous	57208	#N/A	pgs	1.23525	1.14621	1.33121	3.11166e-08
Bipolar disorder	VUMC (1KG-EU-clustered)	Substance use	ge_corr	Continuous	57208	#N/A	sexM	0.224108	0.182419	0.275326	5.00462e-46
Bipolar disorder	VUMC (1KG-EU-clustered)	Substance use	ge_corr	Continuous	57208	#N/A	age	0.953193	0.949156	0.957248	1.4844e-108
Bipolar disorder	VUMC (1KG-EU-clustered)	Substance use	ge_corr	Continuous	57208	#N/A	PC1	0.0125701	0.000807489	0.195677	0.00177975
Bipolar disorder	VUMC (1KG-EU-clustered)	Substance use	ge_corr	Continuous	57208	#N/A	PC2	0.422923	0.0101707	17.5862	0.650922
Bipolar disorder	VUMC (1KG-EU-clustered)	Substance use	ge_corr	Continuous	57208	#N/A	PC3	21246.8	23.1771	1.94774e+07	0.00419376
Bipolar disorder	VUMC (1KG-EU-clustered)	Substance use	ge_corr	Continuous	57208	#N/A	sudTRUE	5.04324	4.34421	5.85474	2.94194e-100
Bipolar disorder	MGB (1KG-EU-clustered)	Substance use	pgs_st0	Continuous	25528	1175	(Intercept)	0.133824	0.110078	0.162693	1.46306e-90
Bipolar disorder	MGB (1KG-EU-clustered)	Substance use	pgs_st0	Continuous	25528	1175	pgs	1.4197	1.33431	1.51056	1.70037e-28
Bipolar disorder	MGB (1KG-EU-clustered)	Substance use	pgs_st0	Continuous	25528	1175	sexM	0.900046	0.796449	1.01712	0.091418
Bipolar disorder	MGB (1KG-EU-clustered)	Substance use	pgs_st0	Continuous	25528	1175	age	0.968657	0.965089	0.972237	3.48523e-64
Bipolar disorder	MGB (1KG-EU-clustered)	Substance use	pgs_st0	Continuous	25528	1175	PC1	72584.7	1.23483	4.26661e+09	0.0457549
Bipolar disorder	MGB (1KG-EU-clustered)	Substance use	pgs_st0	Continuous	25528	1175	PC2	1.14386	1.14423e-05	114348	0.981744
Bipolar disorder	MGB (1KG-EU-clustered)	Substance use	pgs_st0	Continuous	25528	1175	PC3	12.5398	0.000147932	1.06297e+06	0.662256
Bipolar disorder	MGB (1KG-EU-clustered)	Substance use	pgs_st0	Continuous	25528	1175	sudTRUE	4.9341	4.35338	5.59228	8.99212e-138
Bipolar disorder	MGB (1KG-EU-clustered)	Substance use	pgs_st1	Continuous	691	274	(Intercept)	0.992785	0.55465	1.77702	0.980551
Bipolar disorder	MGB (1KG-EU-clustered)	Substance use	pgs_st1	Continuous	691	274	pgs	1.11826	0.945085	1.32317	0.192894
Bipolar disorder	MGB (1KG-EU-clustered)	Substance use	pgs_st1	Continuous	691	274	sexM	0.949041	0.637663	1.41247	0.796555
Bipolar disorder	MGB (1KG-EU-clustered)	Substance use	pgs_st1	Continuous	691	274	age	0.976098	0.965266	0.987053	2.1502e-05
Bipolar disorder	MGB (1KG-EU-clustered)	Substance use	pgs_st1	Continuous	691	274	PC1	3.65316e+08	7.94487e-06	1.67977e+22	0.219305
Bipolar disorder	MGB (1KG-EU-clustered)	Substance use	pgs_st1	Continuous	691	274	PC2	414.38	1.30081e-11	1.32004e+16	0.704006
Bipolar disorder	MGB (1KG-EU-clustered)	Substance use	pgs_st1	Continuous	691	274	PC3	4.12248e-13	2.27256e-27	74.7829	0.0886755
Bipolar disorder	MGB (1KG-EU-clustered)	Substance use	pgs_st1	Continuous	691	274	sudTRUE	3.10676	2.18812	4.41106	2.3226e-10
Bipolar disorder	MGB (1KG-EU-clustered)	Substance use	gxe	Continuous	26219	1449	(Intercept)	0.131705	0.109182	0.158873	1.29641e-99
Bipolar disorder	MGB (1KG-EU-clustered)	Substance use	gxe	Continuous	26219	1449	pgs	1.41985	1.33468	1.51045	1.1552e-28
Bipolar disorder	MGB (1KG-EU-clustered)	Substance use	gxe	Continuous	26219	1449	st1	7.99098	6.64098	9.6154	2.18478e-107
Bipolar disorder	MGB (1KG-EU-clustered)	Substance use	gxe	Continuous	26219	1449	sexM	0.903073	0.803442	1.01506	0.0873776
Bipolar disorder	MGB (1KG-EU-clustered)	Substance use	gxe	Continuous	26219	1449	age	0.96947	0.966073	0.972879	3.73364e-67
Bipolar disorder	MGB (1KG-EU-clustered)	Substance use	gxe	Continuous	26219	1449	PC1	266395	8.30833	8.54156e+09	0.0182767
Bipolar disorder	MGB (1KG-EU-clustered)	Substance use	gxe	Continuous	26219	1449	PC2	2.5462	5.32987e-05	121637	0.864995
Bipolar disorder	MGB (1KG-EU-clustered)	Substance use	gxe	Continuous	26219	1449	PC3	0.481781	1.06072e-05	21882.5	0.89382
Bipolar disorder	MGB (1KG-EU-clustered)	Substance use	gxe	Continuous	26219	1449	sudTRUE	4.68172	4.15988	5.26903	1.46607e-144
Bipolar disorder	MGB (1KG-EU-clustered)	Substance use	gxe	Continuous	26219	1449	pgs:st1	0.792226	0.660679	0.949965	0.0119348
Bipolar disorder	MGB (1KG-EU-clustered)	Substance use	ge_corr	Continuous	26219	#N/A	(Intercept)	0.095307	0.0744967	0.121931	4.7412e-78
Bipolar disorder	MGB (1KG-EU-clustered)	Substance use	ge_corr	Continuous	26219	#N/A	pgs	1.23044	1.13714	1.3314	2.54689e-07
Bipolar disorder	MGB (1KG-EU-clustered)	Substance use	ge_corr	Continuous	26219	#N/A	sexM	0.293559	0.243099	0.354493	3.67981e-37
Bipolar disorder	MGB (1KG-EU-clustered)	Substance use	ge_corr	Continuous	26219	#N/A	age	0.968981	0.964382	0.973601	1.52439e-38
Bipolar disorder	MGB (1KG-EU-clustered)	Substance use	ge_corr	Continuous	26219	#N/A	PC1	6.46542e+06	2.65583	1.57396e+13	0.0366009
Bipolar disorder	MGB (1KG-EU-clustered)	Substance use	ge_corr	Continuous	26219	#N/A	PC2	0.577957	1.92618e-07	1.73419e+06	0.942562
Bipolar disorder	MGB (1KG-EU-clustered)	Substance use	ge_corr	Continuous	26219	#N/A	PC3	1542.05	0.000614954	3.86684e+09	0.328832
Bipolar disorder	MGB (1KG-EU-clustered)	Substance use	ge_corr	Continuous	26219	#N/A	sudTRUE	5.68458	4.83363	6.68534	6.02234e-98
Bipolar disorder	Meta-analysis (1KG-EU-clustered)	Substance use	pgs_st0	Continuous	81959	2864	pgs	1.33988	1.28779	1.39407	2.08147e-47
Bipolar disorder	Meta-analysis (1KG-EU-clustered)	Substance use	pgs_st1	Continuous	1468	551	pgs	1.1053	0.984406	1.24103	0.0902557
Bipolar disorder	Meta-analysis (1KG-EU-clustered)	Substance use	gxe	Continuous	83427	3415	pgs:st1	0.842011	0.744602	0.952163	0.00611649
Bipolar disorder	VUMC (1KG-EU-clustered)	Housing instability	pgs_st0	Continuous	56431	1689	(Intercept)	0.0820135	0.0715087	0.0940616	4.34083e-280
Bipolar disorder	VUMC (1KG-EU-clustered)	Housing instability	pgs_st0	Continuous	56431	1689	pgs	1.30672	1.242	1.37481	5.57673e-25
Bipolar disorder	VUMC (1KG-EU-clustered)	Housing instability	pgs_st0	Continuous	56431	1689	sexM	0.919393	0.831912	1.01607	0.0994739
Bipolar disorder	VUMC (1KG-EU-clustered)	Housing instability	pgs_st0	Continuous	56431	1689	age	0.980261	0.977703	0.982827	1.55206e-50
Bipolar disorder	VUMC (1KG-EU-clustered)	Housing instability	pgs_st0	Continuous	56431	1689	PC1	0.00742533	0.00125046	0.0440921	6.8731e-08
Bipolar disorder	VUMC (1KG-EU-clustered)	Housing instability	pgs_st0	Continuous	56431	1689	PC2	2.95419	0.17878	48.8155	0.449078
Bipolar disorder	VUMC (1KG-EU-clustered)	Housing instability	pgs_st0	Continuous	56431	1689	PC3	29.3675	0.383169	2250.83	0.126837
Bipolar disorder	VUMC (1KG-EU-clustered)	Housing instability	pgs_st0	Continuous	56431	1689	inadequate_housingTRUE	3.48669	2.82025	4.31061	8.29032e-31
Bipolar disorder	VUMC (1KG-EU-clustered)	Housing instability	pgs_st1	Continuous	777	277	(Intercept)	0.488812	0.333143	0.717221	0.000253098
Bipolar disorder	VUMC (1KG-EU-clustered)	Housing instability	pgs_st1	Continuous	777	277	pgs	1.06506	0.913286	1.24206	0.421638
Bipolar disorder	VUMC (1KG-EU-clustered)	Housing instability	pgs_st1	Continuous	777	277	sexM	1.88793	1.2299	2.89803	0.00365586
Bipolar disorder	VUMC (1KG-EU-clustered)	Housing instability	pgs_st1	Continuous	777	277	age	0.997725	0.988731	1.0068	0.622083
Bipolar disorder	VUMC (1KG-EU-clustered)	Housing instability	pgs_st1	Continuous	777	277	PC1	99.6533	0.287967	34485.8	0.122913
Bipolar disorder	VUMC (1KG-EU-clustered)	Housing instability	pgs_st1	Continuous	777	277	PC2	6.67644	0.00236946	18812.2	0.639462
Bipolar disorder	VUMC (1KG-EU-clustered)	Housing instability	pgs_st1	Continuous	777	277	PC3	7.22217	1.26571e-06	4.12098e+07	0.803285
Bipolar disorder	VUMC (1KG-EU-clustered)	Housing instability	pgs_st1	Continuous	777	277	inadequate_housingTRUE	4.39118	2.33489	8.25839	4.40503e-06
Bipolar disorder	VUMC (1KG-EU-clustered)	Housing instability	gxe	Continuous	57208	1966	(Intercept)	0.0755313	0.0660573	0.086364	0
Bipolar disorder	VUMC (1KG-EU-clustered)	Housing instability	gxe	Continuous	57208	1966	pgs	1.30206	1.2377	1.36978	1.90113e-24
Bipolar disorder	VUMC (1KG-EU-clustered)	Housing instability	gxe	Continuous	57208	1966	st1	13.0648	11.0527	15.4432	2.8838e-199
Bipolar disorder	VUMC (1KG-EU-clustered)	Housing instability	gxe	Continuous	57208	1966	sexM	0.950724	0.86266	1.04778	0.308237
Bipolar disorder	VUMC (1KG-EU-clustered)	Housing instability	gxe	Continuous	57208	1966	age	0.981653	0.979185	0.984127	3.89648e-47
Bipolar disorder	VUMC (1KG-EU-clustered)	Housing instability	gxe	Continuous	57208	1966	PC1	0.0167914	0.0032461	0.0868581	1.09253e-06
Bipolar disorder	VUMC (1KG-EU-clustered)	Housing instability	gxe	Continuous	57208	1966	PC2	2.32333	0.184752	29.2169	0.513996
Bipolar disorder	VUMC (1KG-EU-clustered)	Housing instability	gxe	Continuous	57208	1966	PC3	35.2582	0.630093	1972.94	0.0827306
Bipolar disorder	VUMC (1KG-EU-clustered)	Housing instability	gxe	Continuous	57208	1966	inadequate_housingTRUE	3.6436	2.99443	4.4335	3.68695e-38
Bipolar disorder	VUMC (1KG-EU-clustered)	Housing instability	gxe	Continuous	57208	1966	pgs:st1	0.858094	0.734245	1.00283	0.0543035
Bipolar disorder	VUMC (1KG-EU-clustered)	Housing instability	ge_corr	Continuous	57208	#N/A	(Intercept)	0.138594	0.11631	0.165148	3.3784e-108
Bipolar disorder	VUMC (1KG-EU-clustered)	Housing instability	ge_corr	Continuous	57208	#N/A	pgs	1.25677	1.1666	1.35391	1.77916e-09
Bipolar disorder	VUMC (1KG-EU-clustered)	Housing instability	ge_corr	Continuous	57208	#N/A	sexM	0.245837	0.20034	0.301666	3.63595e-41
Bipolar disorder	VUMC (1KG-EU-clustered)	Housing instability	ge_corr	Continuous	57208	#N/A	age	0.957137	0.953256	0.961034	3.99126e-99
Bipolar disorder	VUMC (1KG-EU-clustered)	Housing instability	ge_corr	Continuous	57208	#N/A	PC1	0.00379114	0.000242071	0.0593739	7.13315e-05
Bipolar disorder	VUMC (1KG-EU-clustered)	Housing instability	ge_corr	Continuous	57208	#N/A	PC2	0.317054	0.00781827	12.8575	0.543146
Bipolar disorder	VUMC (1KG-EU-clustered)	Housing instability	ge_corr	Continuous	57208	#N/A	PC3	49097	55.3788	4.35277e+07	0.0018135
Bipolar disorder	VUMC (1KG-EU-clustered)	Housing instability	ge_corr	Continuous	57208	#N/A	inadequate_housingTRUE	4.80685	3.57952	6.45499	1.66081e-25
Bipolar disorder	MGB (1KG-EU-clustered)	Housing instability	pgs_st0	Continuous	25528	1175	(Intercept)	0.136092	0.111944	0.16545	4.34778e-89
Bipolar disorder	MGB (1KG-EU-clustered)	Housing instability	pgs_st0	Continuous	25528	1175	pgs	1.4392	1.35293	1.53097	7.88158e-31
Bipolar disorder	MGB (1KG-EU-clustered)	Housing instability	pgs_st0	Continuous	25528	1175	sexM	0.969785	0.858308	1.09574	0.622393
Bipolar disorder	MGB (1KG-EU-clustered)	Housing instability	pgs_st0	Continuous	25528	1175	age	0.977873	0.974317	0.981442	2.22984e-33
Bipolar disorder	MGB (1KG-EU-clustered)	Housing instability	pgs_st0	Continuous	25528	1175	PC1	407099	6.64897	2.49255e+10	0.0216259
Bipolar disorder	MGB (1KG-EU-clustered)	Housing instability	pgs_st0	Continuous	25528	1175	PC2	3340.2	0.0348499	3.20143e+08	0.165616
Bipolar disorder	MGB (1KG-EU-clustered)	Housing instability	pgs_st0	Continuous	25528	1175	PC3	1.06613	1.32023e-05	86092.6	0.991138
Bipolar disorder	MGB (1KG-EU-clustered)	Housing instability	pgs_st0	Continuous	25528	1175	inadequate_housingTRUE	10.9626	8.71623	13.788	4.24411e-93
Bipolar disorder	MGB (1KG-EU-clustered)	Housing instability	pgs_st1	Continuous	691	274	(Intercept)	1.35773	0.780904	2.36065	0.278511
Bipolar disorder	MGB (1KG-EU-clustered)	Housing instability	pgs_st1	Continuous	691	274	pgs	1.14969	0.973856	1.35727	0.0995218
Bipolar disorder	MGB (1KG-EU-clustered)	Housing instability	pgs_st1	Continuous	691	274	sexM	1.01696	0.682915	1.51439	0.934041
Bipolar disorder	MGB (1KG-EU-clustered)	Housing instability	pgs_st1	Continuous	691	274	age	0.980327	0.969651	0.99112	0.000375708
Bipolar disorder	MGB (1KG-EU-clustered)	Housing instability	pgs_st1	Continuous	691	274	PC1	1.20749e+08	2.65862e-06	5.48414e+21	0.246105
Bipolar disorder	MGB (1KG-EU-clustered)	Housing instability	pgs_st1	Continuous	691	274	PC2	1128.22	7.24923e-11	1.7559e+16	0.650185
Bipolar disorder	MGB (1KG-EU-clustered)	Housing instability	pgs_st1	Continuous	691	274	PC3	3.91407e-12	3.96092e-26	386.778	0.110127
Bipolar disorder	MGB (1KG-EU-clustered)	Housing instability	pgs_st1	Continuous	691	274	inadequate_housingTRUE	3.47241	2.18343	5.52232	1.44852e-07
Bipolar disorder	MGB (1KG-EU-clustered)	Housing instability	gxe	Continuous	26219	1449	(Intercept)	0.136357	0.113155	0.164316	2.43321e-97
Bipolar disorder	MGB (1KG-EU-clustered)	Housing instability	gxe	Continuous	26219	1449	pgs	1.43858	1.35278	1.52982	4.58688e-31
Bipolar disorder	MGB (1KG-EU-clustered)	Housing instability	gxe	Continuous	26219	1449	st1	9.94827	8.26855	11.9692	6.08371e-131
Bipolar disorder	MGB (1KG-EU-clustered)	Housing instability	gxe	Continuous	26219	1449	sexM	0.973931	0.866586	1.09457	0.657516
Bipolar disorder	MGB (1KG-EU-clustered)	Housing instability	gxe	Continuous	26219	1449	age	0.978084	0.97471	0.98147	3.09325e-36
Bipolar disorder	MGB (1KG-EU-clustered)	Housing instability	gxe	Continuous	26219	1449	PC1	1.06411e+06	32.0555	3.53243e+10	0.0089792
Bipolar disorder	MGB (1KG-EU-clustered)	Housing instability	gxe	Continuous	26219	1449	PC2	2072.96	0.0480474	8.9436e+07	0.160763
Bipolar disorder	MGB (1KG-EU-clustered)	Housing instability	gxe	Continuous	26219	1449	PC3	0.0638135	1.53615e-06	2650.89	0.612033
Bipolar disorder	MGB (1KG-EU-clustered)	Housing instability	gxe	Continuous	26219	1449	inadequate_housingTRUE	8.91994	7.18512	11.0736	1.60149e-87
Bipolar disorder	MGB (1KG-EU-clustered)	Housing instability	gxe	Continuous	26219	1449	pgs:st1	0.817493	0.681833	0.980146	0.0295095
Bipolar disorder	MGB (1KG-EU-clustered)	Housing instability	ge_corr	Continuous	26219	#N/A	(Intercept)	0.0982475	0.0767192	0.125817	1.68177e-75
Bipolar disorder	MGB (1KG-EU-clustered)	Housing instability	ge_corr	Continuous	26219	#N/A	pgs	1.25191	1.15735	1.35421	2.06382e-08
Bipolar disorder	MGB (1KG-EU-clustered)	Housing instability	ge_corr	Continuous	26219	#N/A	sexM	0.308813	0.255248	0.373619	1.20101e-33
Bipolar disorder	MGB (1KG-EU-clustered)	Housing instability	ge_corr	Continuous	26219	#N/A	age	0.979466	0.974846	0.984109	7.97995e-18
Bipolar disorder	MGB (1KG-EU-clustered)	Housing instability	ge_corr	Continuous	26219	#N/A	PC1	3.91139e+07	14.1356	108230357883968	0.0208889
Bipolar disorder	MGB (1KG-EU-clustered)	Housing instability	ge_corr	Continuous	26219	#N/A	PC2	383.417	0.000145036	1.0136e+09	0.430396
Bipolar disorder	MGB (1KG-EU-clustered)	Housing instability	ge_corr	Continuous	26219	#N/A	PC3	282.687	0.00011741	6.80623e+08	0.451524
Bipolar disorder	MGB (1KG-EU-clustered)	Housing instability	ge_corr	Continuous	26219	#N/A	inadequate_housingTRUE	11.9084	9.30295	15.2435	4.3405e-86
Bipolar disorder	Meta-analysis (1KG-EU-clustered)	Housing instability	pgs_st0	Continuous	81959	2864	pgs	1.35859	1.3063	1.41296	7.12926e-53
Bipolar disorder	Meta-analysis (1KG-EU-clustered)	Housing instability	pgs_st1	Continuous	1468	551	pgs	1.10333	0.985651	1.23507	0.087479
Bipolar disorder	Meta-analysis (1KG-EU-clustered)	Housing instability	gxe	Continuous	83427	3415	pgs:st1	0.840615	0.746873	0.946123	0.00400123
Bipolar disorder	VUMC (1KG-EU-clustered)	Clinical setting	pgs_st0	Continuous	56431	1689	(Intercept)	0.0830402	0.07245	0.0951783	6.54317e-280
Bipolar disorder	VUMC (1KG-EU-clustered)	Clinical setting	pgs_st0	Continuous	56431	1689	pgs	1.30394	1.23945	1.37177	1.10884e-24
Bipolar disorder	VUMC (1KG-EU-clustered)	Clinical setting	pgs_st0	Continuous	56431	1689	sexM	0.93277	0.844197	1.03064	0.171559
Bipolar disorder	VUMC (1KG-EU-clustered)	Clinical setting	pgs_st0	Continuous	56431	1689	age	0.980789	0.978246	0.983338	1.43233e-48
Bipolar disorder	VUMC (1KG-EU-clustered)	Clinical setting	pgs_st0	Continuous	56431	1689	PC1	0.00713678	0.00120596	0.042235	5.08097e-08
Bipolar disorder	VUMC (1KG-EU-clustered)	Clinical setting	pgs_st0	Continuous	56431	1689	PC2	2.67374	0.163136	43.8216	0.49066
Bipolar disorder	VUMC (1KG-EU-clustered)	Clinical setting	pgs_st0	Continuous	56431	1689	PC3	28.675	0.379916	2164.31	0.128187
Bipolar disorder	VUMC (1KG-EU-clustered)	Clinical setting	pgs_st1	Continuous	536	153	(Intercept)	0.400521	0.250452	0.640513	0.000133589
Bipolar disorder	VUMC (1KG-EU-clustered)	Clinical setting	pgs_st1	Continuous	536	153	pgs	1.0911	0.892873	1.33335	0.39403
Bipolar disorder	VUMC (1KG-EU-clustered)	Clinical setting	pgs_st1	Continuous	536	153	sexM	2.85402	1.68465	4.83509	9.65367e-05
Bipolar disorder	VUMC (1KG-EU-clustered)	Clinical setting	pgs_st1	Continuous	536	153	age	0.994784	0.98365	1.00604	0.362523
Bipolar disorder	VUMC (1KG-EU-clustered)	Clinical setting	pgs_st1	Continuous	536	153	PC1	27.1296	0.00646384	113867	0.438053
Bipolar disorder	VUMC (1KG-EU-clustered)	Clinical setting	pgs_st1	Continuous	536	153	PC2	6.54701	0.000337941	126837	0.709093
Bipolar disorder	VUMC (1KG-EU-clustered)	Clinical setting	pgs_st1	Continuous	536	153	PC3	8164.28	9.78177e-06	6.81425e+12	0.390106
Bipolar disorder	VUMC (1KG-EU-clustered)	Clinical setting	gxe	Continuous	56967	1842	(Intercept)	0.0788012	0.0688872	0.0901421	2.83273e-300
Bipolar disorder	VUMC (1KG-EU-clustered)	Clinical setting	gxe	Continuous	56967	1842	pgs	1.30043	1.23621	1.368	2.82438e-24
Bipolar disorder	VUMC (1KG-EU-clustered)	Clinical setting	gxe	Continuous	56967	1842	st1	9.59416	7.7811	11.8297	2.28691e-99
Bipolar disorder	VUMC (1KG-EU-clustered)	Clinical setting	gxe	Continuous	56967	1842	sexM	0.966245	0.876029	1.06575	0.492309
Bipolar disorder	VUMC (1KG-EU-clustered)	Clinical setting	gxe	Continuous	56967	1842	age	0.981591	0.979108	0.984081	7.25455e-47
Bipolar disorder	VUMC (1KG-EU-clustered)	Clinical setting	gxe	Continuous	56967	1842	PC1	0.0114319	0.00207958	0.0628438	2.71305e-07
Bipolar disorder	VUMC (1KG-EU-clustered)	Clinical setting	gxe	Continuous	56967	1842	PC2	1.80218	0.132696	24.476	0.658102
Bipolar disorder	VUMC (1KG-EU-clustered)	Clinical setting	gxe	Continuous	56967	1842	PC3	58.4219	0.915376	3728.66	0.0550728
Bipolar disorder	VUMC (1KG-EU-clustered)	Clinical setting	gxe	Continuous	56967	1842	pgs:st1	0.865478	0.708449	1.05731	0.157246
Bipolar disorder	VUMC (1KG-EU-clustered)	Clinical setting	ge_corr	Continuous	56967	#N/A	(Intercept)	0.102551	0.0833164	0.126227	1.96123e-102
Bipolar disorder	VUMC (1KG-EU-clustered)	Clinical setting	ge_corr	Continuous	56967	#N/A	pgs	1.32382	1.21031	1.44798	8.60493e-10
Bipolar disorder	VUMC (1KG-EU-clustered)	Clinical setting	ge_corr	Continuous	56967	#N/A	sexM	0.226084	0.175036	0.292019	4.82435e-30
Bipolar disorder	VUMC (1KG-EU-clustered)	Clinical setting	ge_corr	Continuous	56967	#N/A	age	0.956503	0.951875	0.961154	3.33577e-72
Bipolar disorder	VUMC (1KG-EU-clustered)	Clinical setting	ge_corr	Continuous	56967	#N/A	PC1	0.000607563	1.61485e-05	0.0228586	6.29483e-05
Bipolar disorder	VUMC (1KG-EU-clustered)	Clinical setting	ge_corr	Continuous	56967	#N/A	PC2	0.177219	0.0017705	17.7387	0.461543
Bipolar disorder	VUMC (1KG-EU-clustered)	Clinical setting	ge_corr	Continuous	56967	#N/A	PC3	522046	79.5963	3.42393e+09	0.00332323
Bipolar disorder	MGB (1KG-EU-clustered)	Clinical setting	pgs_st0	Continuous	25528	1175	(Intercept)	0.155935	0.129019	0.188465	2.38153e-82
Bipolar disorder	MGB (1KG-EU-clustered)	Clinical setting	pgs_st0	Continuous	25528	1175	pgs	1.44881	1.36314	1.53985	9.02185e-33
Bipolar disorder	MGB (1KG-EU-clustered)	Clinical setting	pgs_st0	Continuous	25528	1175	sexM	1.03859	0.921357	1.17075	0.535478
Bipolar disorder	MGB (1KG-EU-clustered)	Clinical setting	pgs_st0	Continuous	25528	1175	age	0.976616	0.973142	0.980102	9.97912e-39
Bipolar disorder	MGB (1KG-EU-clustered)	Clinical setting	pgs_st0	Continuous	25528	1175	PC1	139088	2.89054	6.69267e+09	0.0313215
Bipolar disorder	MGB (1KG-EU-clustered)	Clinical setting	pgs_st0	Continuous	25528	1175	PC2	6866.38	0.0847521	5.56295e+08	0.12552
Bipolar disorder	MGB (1KG-EU-clustered)	Clinical setting	pgs_st0	Continuous	25528	1175	PC3	0.0242657	3.75341e-07	1568.78	0.51053
Bipolar disorder	MGB (1KG-EU-clustered)	Clinical setting	pgs_st1	Continuous	479	181	(Intercept)	1.88298	0.998129	3.55226	0.0506755
Bipolar disorder	MGB (1KG-EU-clustered)	Clinical setting	pgs_st1	Continuous	479	181	pgs	1.05188	0.86629	1.27724	0.609547
Bipolar disorder	MGB (1KG-EU-clustered)	Clinical setting	pgs_st1	Continuous	479	181	sexM	1.34124	0.834648	2.15531	0.225072
Bipolar disorder	MGB (1KG-EU-clustered)	Clinical setting	pgs_st1	Continuous	479	181	age	0.975036	0.962653	0.987578	0.000105771
Bipolar disorder	MGB (1KG-EU-clustered)	Clinical setting	pgs_st1	Continuous	479	181	PC1	195893	6.93137e-12	5.53629e+21	0.528372
Bipolar disorder	MGB (1KG-EU-clustered)	Clinical setting	pgs_st1	Continuous	479	181	PC2	344.961	4.4672e-14	2.66381e+18	0.754225
Bipolar disorder	MGB (1KG-EU-clustered)	Clinical setting	pgs_st1	Continuous	479	181	PC3	1.43428e-18	4.49811e-35	0.045734	0.034081
Bipolar disorder	MGB (1KG-EU-clustered)	Clinical setting	gxe	Continuous	26007	1356	(Intercept)	0.156022	0.129864	0.18745	1.29905e-87
Bipolar disorder	MGB (1KG-EU-clustered)	Clinical setting	gxe	Continuous	26007	1356	pgs	1.44764	1.36211	1.53854	1.09919e-32
Bipolar disorder	MGB (1KG-EU-clustered)	Clinical setting	gxe	Continuous	26007	1356	st1	11.8614	9.66983	14.5496	1.73526e-124
Bipolar disorder	MGB (1KG-EU-clustered)	Clinical setting	gxe	Continuous	26007	1356	sexM	1.05411	0.93862	1.18382	0.373409
Bipolar disorder	MGB (1KG-EU-clustered)	Clinical setting	gxe	Continuous	26007	1356	age	0.976468	0.973124	0.979824	3.71232e-42
Bipolar disorder	MGB (1KG-EU-clustered)	Clinical setting	gxe	Continuous	26007	1356	PC1	188539	6.03088	5.89414e+09	0.0214326
Bipolar disorder	MGB (1KG-EU-clustered)	Clinical setting	gxe	Continuous	26007	1356	PC2	5037.26	0.110393	2.29852e+08	0.119377
Bipolar disorder	MGB (1KG-EU-clustered)	Clinical setting	gxe	Continuous	26007	1356	PC3	0.00129843	3.2153e-08	52.4348	0.219342
Bipolar disorder	MGB (1KG-EU-clustered)	Clinical setting	gxe	Continuous	26007	1356	pgs:st1	0.730413	0.59852	0.89137	0.00198971
Bipolar disorder	MGB (1KG-EU-clustered)	Clinical setting	ge_corr	Continuous	26007	#N/A	(Intercept)	0.0854682	0.0644118	0.113408	3.87709e-65
Bipolar disorder	MGB (1KG-EU-clustered)	Clinical setting	ge_corr	Continuous	26007	#N/A	pgs	1.24601	1.13571	1.36702	3.30468e-06
Bipolar disorder	MGB (1KG-EU-clustered)	Clinical setting	ge_corr	Continuous	26007	#N/A	sexM	0.310614	0.246754	0.391	2.35362e-23
Bipolar disorder	MGB (1KG-EU-clustered)	Clinical setting	ge_corr	Continuous	26007	#N/A	age	0.97773	0.972362	0.983127	1.06902e-15
Bipolar disorder	MGB (1KG-EU-clustered)	Clinical setting	ge_corr	Continuous	26007	#N/A	PC1	2.60185e+07	0.759472	891360687320208	0.0537411
Bipolar disorder	MGB (1KG-EU-clustered)	Clinical setting	ge_corr	Continuous	26007	#N/A	PC2	105868	0.00202175	5.54372e+12	0.201999
Bipolar disorder	MGB (1KG-EU-clustered)	Clinical setting	ge_corr	Continuous	26007	#N/A	PC3	2.36175	7.76087e-08	7.18714e+07	0.922126
Bipolar disorder	Meta-analysis (1KG-EU-clustered)	Clinical setting	pgs_st0	Continuous	81959	2864	pgs	1.36137	1.30932	1.41549	2.97164e-54
Bipolar disorder	Meta-analysis (1KG-EU-clustered)	Clinical setting	pgs_st1	Continuous	1015	334	pgs	1.07068	0.931304	1.23091	0.337161
Bipolar disorder	Meta-analysis (1KG-EU-clustered)	Clinical setting	gxe	Continuous	82974	3198	pgs:st1	0.794727	0.690079	0.915243	0.00142541
Major depressive disorder	VUMC (1KG-EU-clustered)	Main analysis	pgs_st0	Continuous	54719	5534	(Intercept)	0.134699	0.123351	0.147091	0
Major depressive disorder	VUMC (1KG-EU-clustered)	Main analysis	pgs_st0	Continuous	54719	5534	pgs	1.20049	1.16707	1.23487	7.03919e-37
Major depressive disorder	VUMC (1KG-EU-clustered)	Main analysis	pgs_st0	Continuous	54719	5534	sexM	0.692889	0.653734	0.734388	4.18021e-35
Major depressive disorder	VUMC (1KG-EU-clustered)	Main analysis	pgs_st0	Continuous	54719	5534	age	0.999163	0.997623	1.00071	0.287539
Major depressive disorder	VUMC (1KG-EU-clustered)	Main analysis	pgs_st0	Continuous	54719	5534	PC1	0.689314	0.294463	1.61363	0.391239
Major depressive disorder	VUMC (1KG-EU-clustered)	Main analysis	pgs_st0	Continuous	54719	5534	PC2	15.3887	3.31067	71.5299	0.000488226
Major depressive disorder	VUMC (1KG-EU-clustered)	Main analysis	pgs_st0	Continuous	54719	5534	PC3	3.03337	0.332531	27.6706	0.325196
Major depressive disorder	VUMC (1KG-EU-clustered)	Main analysis	pgs_st1	Continuous	751	431	(Intercept)	0.681384	0.466446	0.995366	0.0472536
Major depressive disorder	VUMC (1KG-EU-clustered)	Main analysis	pgs_st1	Continuous	751	431	pgs	1.20467	1.03206	1.40614	0.0182753
Major depressive disorder	VUMC (1KG-EU-clustered)	Main analysis	pgs_st1	Continuous	751	431	sexM	1.16621	0.765043	1.77773	0.474704
Major depressive disorder	VUMC (1KG-EU-clustered)	Main analysis	pgs_st1	Continuous	751	431	age	1.01562	1.00668	1.02464	0.000590381
Major depressive disorder	VUMC (1KG-EU-clustered)	Main analysis	pgs_st1	Continuous	751	431	PC1	109.417	0.240609	49757.2	0.132648
Major depressive disorder	VUMC (1KG-EU-clustered)	Main analysis	pgs_st1	Continuous	751	431	PC2	0.585239	0.000143575	2385.54	0.899483
Major depressive disorder	VUMC (1KG-EU-clustered)	Main analysis	pgs_st1	Continuous	751	431	PC3	7.49088	9.86797e-07	5.68641e+07	0.803261
Major depressive disorder	VUMC (1KG-EU-clustered)	Main analysis	gxe	Continuous	55470	5965	(Intercept)	0.13062	0.119723	0.142509	0
Major depressive disorder	VUMC (1KG-EU-clustered)	Main analysis	gxe	Continuous	55470	5965	pgs	1.2004	1.16699	1.23476	7.2915e-37
Major depressive disorder	VUMC (1KG-EU-clustered)	Main analysis	gxe	Continuous	55470	5965	st1	10.42	8.89601	12.2052	1.51459e-185
Major depressive disorder	VUMC (1KG-EU-clustered)	Main analysis	gxe	Continuous	55470	5965	sexM	0.699205	0.660125	0.740597	3.35503e-34
Major depressive disorder	VUMC (1KG-EU-clustered)	Main analysis	gxe	Continuous	55470	5965	age	0.999681	0.998162	1.0012	0.680364
Major depressive disorder	VUMC (1KG-EU-clustered)	Main analysis	gxe	Continuous	55470	5965	PC1	0.822454	0.358478	1.88695	0.644555
Major depressive disorder	VUMC (1KG-EU-clustered)	Main analysis	gxe	Continuous	55470	5965	PC2	11.1109	2.55787	48.2638	0.00131222
Major depressive disorder	VUMC (1KG-EU-clustered)	Main analysis	gxe	Continuous	55470	5965	PC3	3.80058	0.443924	32.5381	0.222951
Major depressive disorder	VUMC (1KG-EU-clustered)	Main analysis	gxe	Continuous	55470	5965	pgs:st1	0.988215	0.846867	1.15316	0.880348
Major depressive disorder	VUMC (1KG-EU-clustered)	Main analysis	ge_corr	Continuous	55470	#N/A	(Intercept)	0.126084	0.105411	0.15081	9.90929e-114
Major depressive disorder	VUMC (1KG-EU-clustered)	Main analysis	ge_corr	Continuous	55470	#N/A	pgs	1.38036	1.28188	1.4864	1.38744e-17
Major depressive disorder	VUMC (1KG-EU-clustered)	Main analysis	ge_corr	Continuous	55470	#N/A	sexM	0.262341	0.213905	0.321746	8.70633e-38
Major depressive disorder	VUMC (1KG-EU-clustered)	Main analysis	ge_corr	Continuous	55470	#N/A	age	0.959724	0.955825	0.963638	3.33752e-87
Major depressive disorder	VUMC (1KG-EU-clustered)	Main analysis	ge_corr	Continuous	55470	#N/A	PC1	0.011428	0.000789782	0.16536	0.00103786
Major depressive disorder	VUMC (1KG-EU-clustered)	Main analysis	ge_corr	Continuous	55470	#N/A	PC2	0.384097	0.00902022	16.3555	0.617125
Major depressive disorder	VUMC (1KG-EU-clustered)	Main analysis	ge_corr	Continuous	55470	#N/A	PC3	30923.5	35.91	2.66294e+07	0.00271267
Major depressive disorder	MGB (1KG-EU-clustered)	Main analysis	pgs_st0	Continuous	24546	5300	(Intercept)	0.439888	0.395006	0.48987	1.41094e-50
Major depressive disorder	MGB (1KG-EU-clustered)	Main analysis	pgs_st0	Continuous	24546	5300	pgs	1.19535	1.15907	1.23277	7.71943e-30
Major depressive disorder	MGB (1KG-EU-clustered)	Main analysis	pgs_st0	Continuous	24546	5300	sexM	0.718448	0.674743	0.764984	5.357e-25
Major depressive disorder	MGB (1KG-EU-clustered)	Main analysis	pgs_st0	Continuous	24546	5300	age	0.993956	0.992078	0.995837	3.27697e-10
Major depressive disorder	MGB (1KG-EU-clustered)	Main analysis	pgs_st0	Continuous	24546	5300	PC1	0.501103	0.00213197	117.781	0.804102
Major depressive disorder	MGB (1KG-EU-clustered)	Main analysis	pgs_st0	Continuous	24546	5300	PC2	38927.3	143.349	1.0571e+07	0.000218545
Major depressive disorder	MGB (1KG-EU-clustered)	Main analysis	pgs_st0	Continuous	24546	5300	PC3	1.74381e-05	6.53797e-08	0.00465108	0.000120861
Major depressive disorder	MGB (1KG-EU-clustered)	Main analysis	pgs_st1	Continuous	704	549	(Intercept)	3.20993	1.73304	5.94541	0.000208442
Major depressive disorder	MGB (1KG-EU-clustered)	Main analysis	pgs_st1	Continuous	704	549	pgs	1.22456	1.01593	1.47604	0.0335175
Major depressive disorder	MGB (1KG-EU-clustered)	Main analysis	pgs_st1	Continuous	704	549	sexM	1.20957	0.765603	1.91097	0.41486
Major depressive disorder	MGB (1KG-EU-clustered)	Main analysis	pgs_st1	Continuous	704	549	age	1.00065	0.988469	1.01299	0.916754
Major depressive disorder	MGB (1KG-EU-clustered)	Main analysis	pgs_st1	Continuous	704	549	PC1	0.00524943	6.58875e-19	4.18237e+13	0.778695
Major depressive disorder	MGB (1KG-EU-clustered)	Main analysis	pgs_st1	Continuous	704	549	PC2	0.000235242	3.43055e-21	1.61312e+13	0.672723
Major depressive disorder	MGB (1KG-EU-clustered)	Main analysis	pgs_st1	Continuous	704	549	PC3	2.09835e-19	7.97032e-36	0.00552435	0.0257813
Major depressive disorder	MGB (1KG-EU-clustered)	Main analysis	gxe	Continuous	25250	5849	(Intercept)	0.434865	0.390917	0.483752	5.65017e-53
Major depressive disorder	MGB (1KG-EU-clustered)	Main analysis	gxe	Continuous	25250	5849	pgs	1.19529	1.15901	1.2327	7.81425e-30
Major depressive disorder	MGB (1KG-EU-clustered)	Main analysis	gxe	Continuous	25250	5849	st1	11.1823	9.29985	13.4457	2.40758e-145
Major depressive disorder	MGB (1KG-EU-clustered)	Main analysis	gxe	Continuous	25250	5849	sexM	0.725879	0.682217	0.772335	4.41186e-24
Major depressive disorder	MGB (1KG-EU-clustered)	Main analysis	gxe	Continuous	25250	5849	age	0.994086	0.99223	0.995945	4.9155e-10
Major depressive disorder	MGB (1KG-EU-clustered)	Main analysis	gxe	Continuous	25250	5849	PC1	0.502801	0.00228266	110.752	0.802744
Major depressive disorder	MGB (1KG-EU-clustered)	Main analysis	gxe	Continuous	25250	5849	PC2	26868.3	107.868	6.69251e+06	0.000291517
Major depressive disorder	MGB (1KG-EU-clustered)	Main analysis	gxe	Continuous	25250	5849	PC3	8.65458e-06	3.47853e-08	0.00215326	3.44676e-05
Major depressive disorder	MGB (1KG-EU-clustered)	Main analysis	gxe	Continuous	25250	5849	pgs:st1	1.04376	0.867171	1.25631	0.650605
Major depressive disorder	MGB (1KG-EU-clustered)	Main analysis	ge_corr	Continuous	25250	#N/A	(Intercept)	0.133278	0.105378	0.168565	1.8353e-63
Major depressive disorder	MGB (1KG-EU-clustered)	Main analysis	ge_corr	Continuous	25250	#N/A	pgs	1.2985	1.20347	1.40104	1.62465e-11
Major depressive disorder	MGB (1KG-EU-clustered)	Main analysis	ge_corr	Continuous	25250	#N/A	sexM	0.36076	0.300617	0.432935	6.1442e-28
Major depressive disorder	MGB (1KG-EU-clustered)	Main analysis	ge_corr	Continuous	25250	#N/A	age	0.976546	0.97208	0.981033	3.3781e-24
Major depressive disorder	MGB (1KG-EU-clustered)	Main analysis	ge_corr	Continuous	25250	#N/A	PC1	4.39619e+07	23.1811	8.33721e+13	0.0170235
Major depressive disorder	MGB (1KG-EU-clustered)	Main analysis	ge_corr	Continuous	25250	#N/A	PC2	361196	0.155621	8.38331e+11	0.0870374
Major depressive disorder	MGB (1KG-EU-clustered)	Main analysis	ge_corr	Continuous	25250	#N/A	PC3	0.227437	1.40958e-07	366974	0.839088
Major depressive disorder	Meta-analysis (1KG-EU-clustered)	Main analysis	pgs_st0	Continuous	79265	10834	pgs	1.19815	1.17346	1.22335	5.93877e-65
Major depressive disorder	Meta-analysis (1KG-EU-clustered)	Main analysis	pgs_st1	Continuous	1455	980	pgs	1.21272	1.07654	1.36613	0.00150606
Major depressive disorder	Meta-analysis (1KG-EU-clustered)	Main analysis	gxe	Continuous	80720	11814	pgs:st1	1.0106	0.897563	1.13786	0.861731
Major depressive disorder	VUMC (1KG-YRI-clustered)	Main analysis	pgs_st0	Continuous	10317	912	(Intercept)	0.108044	0.0901285	0.12952	7.09676e-128
Major depressive disorder	VUMC (1KG-YRI-clustered)	Main analysis	pgs_st0	Continuous	10317	912	pgs	1.11137	1.03756	1.19042	0.00259734
Major depressive disorder	VUMC (1KG-YRI-clustered)	Main analysis	pgs_st0	Continuous	10317	912	sexM	0.63428	0.545536	0.73746	3.21313e-09
Major depressive disorder	VUMC (1KG-YRI-clustered)	Main analysis	pgs_st0	Continuous	10317	912	age	1.00022	0.9965	1.00395	0.907871
Major depressive disorder	VUMC (1KG-YRI-clustered)	Main analysis	pgs_st0	Continuous	10317	912	PC1	0.690444	0.275286	1.7317	0.429782
Major depressive disorder	VUMC (1KG-YRI-clustered)	Main analysis	pgs_st0	Continuous	10317	912	PC2	142424	392.833	5.1637e+07	7.92443e-05
Major depressive disorder	VUMC (1KG-YRI-clustered)	Main analysis	pgs_st0	Continuous	10317	912	PC3	2.19139	0.0828857	57.9376	0.638677
Major depressive disorder	VUMC (1KG-YRI-clustered)	Main analysis	pgs_st1	Continuous	210	114	(Intercept)	0.39065	0.184945	0.825151	0.0137488
Major depressive disorder	VUMC (1KG-YRI-clustered)	Main analysis	pgs_st1	Continuous	210	114	pgs	1.01626	0.756415	1.36537	0.914737
Major depressive disorder	VUMC (1KG-YRI-clustered)	Main analysis	pgs_st1	Continuous	210	114	sexM	1.38702	0.668206	2.87911	0.379932
Major depressive disorder	VUMC (1KG-YRI-clustered)	Main analysis	pgs_st1	Continuous	210	114	age	1.03011	1.01045	1.05015	0.00254423
Major depressive disorder	VUMC (1KG-YRI-clustered)	Main analysis	pgs_st1	Continuous	210	114	PC1	2.97433	0.125128	70.7004	0.500129
Major depressive disorder	VUMC (1KG-YRI-clustered)	Main analysis	pgs_st1	Continuous	210	114	PC2	77.5161	0.000373948	1.60684e+07	0.486091
Major depressive disorder	VUMC (1KG-YRI-clustered)	Main analysis	pgs_st1	Continuous	210	114	PC3	196.186	8.66202e-05	4.44344e+08	0.479507
Major depressive disorder	VUMC (1KG-YRI-clustered)	Main analysis	gxe	Continuous	10527	1026	(Intercept)	0.102614	0.0858299	0.122681	8.99784e-138
Major depressive disorder	VUMC (1KG-YRI-clustered)	Main analysis	gxe	Continuous	10527	1026	pgs	1.11031	1.0366	1.18926	0.00282974
Major depressive disorder	VUMC (1KG-YRI-clustered)	Main analysis	gxe	Continuous	10527	1026	st1	11.6981	8.77964	15.5866	2.57738e-63
Major depressive disorder	VUMC (1KG-YRI-clustered)	Main analysis	gxe	Continuous	10527	1026	sexM	0.650034	0.561434	0.752616	8.33854e-09
Major depressive disorder	VUMC (1KG-YRI-clustered)	Main analysis	gxe	Continuous	10527	1026	age	1.00131	0.997671	1.00497	0.480627
Major depressive disorder	VUMC (1KG-YRI-clustered)	Main analysis	gxe	Continuous	10527	1026	PC1	0.744627	0.312718	1.77307	0.505309
Major depressive disorder	VUMC (1KG-YRI-clustered)	Main analysis	gxe	Continuous	10527	1026	PC2	51100.7	302.894	8.6211e+06	3.41791e-05
Major depressive disorder	VUMC (1KG-YRI-clustered)	Main analysis	gxe	Continuous	10527	1026	PC3	2.57606	0.106258	62.4521	0.560742
Major depressive disorder	VUMC (1KG-YRI-clustered)	Main analysis	gxe	Continuous	10527	1026	pgs:st1	0.897031	0.668204	1.20422	0.469549
Major depressive disorder	VUMC (1KG-YRI-clustered)	Main analysis	ge_corr	Continuous	10527	#N/A	(Intercept)	0.0680183	0.0487376	0.0949264	2.84244e-56
Major depressive disorder	VUMC (1KG-YRI-clustered)	Main analysis	ge_corr	Continuous	10527	#N/A	pgs	1.1254	0.979867	1.29255	0.0944989
Major depressive disorder	VUMC (1KG-YRI-clustered)	Main analysis	ge_corr	Continuous	10527	#N/A	sexM	0.432565	0.305161	0.613161	2.50402e-06
Major depressive disorder	VUMC (1KG-YRI-clustered)	Main analysis	ge_corr	Continuous	10527	#N/A	age	0.975579	0.967532	0.983692	4.87488e-09
Major depressive disorder	VUMC (1KG-YRI-clustered)	Main analysis	ge_corr	Continuous	10527	#N/A	PC1	0.585773	0.131059	2.61813	0.483863
Major depressive disorder	VUMC (1KG-YRI-clustered)	Main analysis	ge_corr	Continuous	10527	#N/A	PC2	37.3866	0.200881	6958.11	0.17444
Major depressive disorder	VUMC (1KG-YRI-clustered)	Main analysis	ge_corr	Continuous	10527	#N/A	PC3	0.000575612	6.02031e-07	0.550352	0.0331257
Major depressive disorder	VUMC (1KG-EU-clustered)	Main analysis (binary PGS)	pgs_st0	Binary (75% cut point)	54719	5534	(Intercept)	0.127007	0.11607	0.138975	0
Major depressive disorder	VUMC (1KG-EU-clustered)	Main analysis (binary PGS)	pgs_st0	Binary (75% cut point)	54719	5534	pgs	1.33821	1.25847	1.42301	1.49009e-20
Major depressive disorder	VUMC (1KG-EU-clustered)	Main analysis (binary PGS)	pgs_st0	Binary (75% cut point)	54719	5534	sexM	0.692882	0.653751	0.734355	3.79253e-35
Major depressive disorder	VUMC (1KG-EU-clustered)	Main analysis (binary PGS)	pgs_st0	Binary (75% cut point)	54719	5534	age	0.999018	0.99748	1.00056	0.21099
Major depressive disorder	VUMC (1KG-EU-clustered)	Main analysis (binary PGS)	pgs_st0	Binary (75% cut point)	54719	5534	PC1	0.77983	0.333033	1.82605	0.566737
Major depressive disorder	VUMC (1KG-EU-clustered)	Main analysis (binary PGS)	pgs_st0	Binary (75% cut point)	54719	5534	PC2	13.1595	2.83508	61.0817	0.000999993
Major depressive disorder	VUMC (1KG-EU-clustered)	Main analysis (binary PGS)	pgs_st0	Binary (75% cut point)	54719	5534	PC3	3.76467	0.410147	34.5553	0.241181
Major depressive disorder	VUMC (1KG-EU-clustered)	Main analysis (binary PGS)	pgs_st1	Binary (75% cut point)	751	431	(Intercept)	0.665527	0.45023	0.983778	0.0411494
Major depressive disorder	VUMC (1KG-EU-clustered)	Main analysis (binary PGS)	pgs_st1	Binary (75% cut point)	751	431	pgs	1.32652	0.978523	1.79828	0.0687371
Major depressive disorder	VUMC (1KG-EU-clustered)	Main analysis (binary PGS)	pgs_st1	Binary (75% cut point)	751	431	sexM	1.14262	0.750675	1.73922	0.533923
Major depressive disorder	VUMC (1KG-EU-clustered)	Main analysis (binary PGS)	pgs_st1	Binary (75% cut point)	751	431	age	1.01506	1.00615	1.02404	0.000887015
Major depressive disorder	VUMC (1KG-EU-clustered)	Main analysis (binary PGS)	pgs_st1	Binary (75% cut point)	751	431	PC1	105.46	0.23585	47156	0.134636
Major depressive disorder	VUMC (1KG-EU-clustered)	Main analysis (binary PGS)	pgs_st1	Binary (75% cut point)	751	431	PC2	0.73944	0.000187184	2921.03	0.943046
Major depressive disorder	VUMC (1KG-EU-clustered)	Main analysis (binary PGS)	pgs_st1	Binary (75% cut point)	751	431	PC3	8.3301	1.12945e-06	6.14373e+07	0.792747
Major depressive disorder	VUMC (1KG-EU-clustered)	Main analysis (binary PGS)	gxe	Binary (75% cut point)	55470	5965	(Intercept)	0.123256	0.112742	0.13475	0
Major depressive disorder	VUMC (1KG-EU-clustered)	Main analysis (binary PGS)	gxe	Binary (75% cut point)	55470	5965	pgs	1.33826	1.25852	1.42304	1.4475e-20
Major depressive disorder	VUMC (1KG-EU-clustered)	Main analysis (binary PGS)	gxe	Binary (75% cut point)	55470	5965	st1	10.4383	8.63224	12.6222	2.31386e-129
Major depressive disorder	VUMC (1KG-EU-clustered)	Main analysis (binary PGS)	gxe	Binary (75% cut point)	55470	5965	sexM	0.69897	0.659925	0.740324	2.67169e-34
Major depressive disorder	VUMC (1KG-EU-clustered)	Main analysis (binary PGS)	gxe	Binary (75% cut point)	55470	5965	age	0.999522	0.998006	1.00104	0.536556
Major depressive disorder	VUMC (1KG-EU-clustered)	Main analysis (binary PGS)	gxe	Binary (75% cut point)	55470	5965	PC1	0.920455	0.400819	2.11376	0.845068
Major depressive disorder	VUMC (1KG-EU-clustered)	Main analysis (binary PGS)	gxe	Binary (75% cut point)	55470	5965	PC2	9.8132	2.25557	42.6937	0.00233222
Major depressive disorder	VUMC (1KG-EU-clustered)	Main analysis (binary PGS)	gxe	Binary (75% cut point)	55470	5965	PC3	4.57004	0.529046	39.4772	0.167201
Major depressive disorder	VUMC (1KG-EU-clustered)	Main analysis (binary PGS)	gxe	Binary (75% cut point)	55470	5965	pgs:st1	1.01392	0.747339	1.37559	0.929221
Major depressive disorder	VUMC (1KG-EU-clustered)	Main analysis (binary PGS)	gxe	Binary (75% cut point)	55470	5965	RERI	#N/A	-0.459951	7.23399	0.0422073
Major depressive disorder	VUMC (1KG-EU-clustered)	Main analysis (binary PGS)	ge_corr	Binary (75% cut point)	55470	#N/A	(Intercept)	0.109737	0.0910215	0.132301	1.12864e-118
Major depressive disorder	VUMC (1KG-EU-clustered)	Main analysis (binary PGS)	ge_corr	Binary (75% cut point)	55470	#N/A	pgs	1.85929	1.60126	2.1589	4.08159e-16
Major depressive disorder	VUMC (1KG-EU-clustered)	Main analysis (binary PGS)	ge_corr	Binary (75% cut point)	55470	#N/A	sexM	0.262504	0.214038	0.321945	9.37686e-38
Major depressive disorder	VUMC (1KG-EU-clustered)	Main analysis (binary PGS)	ge_corr	Binary (75% cut point)	55470	#N/A	age	0.959637	0.955741	0.963549	1.09383e-87
Major depressive disorder	VUMC (1KG-EU-clustered)	Main analysis (binary PGS)	ge_corr	Binary (75% cut point)	55470	#N/A	PC1	0.0123617	0.000846192	0.180588	0.00132289
Major depressive disorder	VUMC (1KG-EU-clustered)	Main analysis (binary PGS)	ge_corr	Binary (75% cut point)	55470	#N/A	PC2	0.368879	0.00855322	15.9088	0.60356
Major depressive disorder	VUMC (1KG-EU-clustered)	Main analysis (binary PGS)	ge_corr	Binary (75% cut point)	55470	#N/A	PC3	44102.8	48.0524	4.04778e+07	0.0021225
Major depressive disorder	MGB (1KG-EU-clustered)	Main analysis (binary PGS)	pgs_st0	Binary (75% cut point)	24546	5300	(Intercept)	0.413079	0.370375	0.460706	8.72516e-57
Major depressive disorder	MGB (1KG-EU-clustered)	Main analysis (binary PGS)	pgs_st0	Binary (75% cut point)	24546	5300	pgs	1.34212	1.25325	1.43729	3.82845e-17
Major depressive disorder	MGB (1KG-EU-clustered)	Main analysis (binary PGS)	pgs_st0	Binary (75% cut point)	24546	5300	sexM	0.717661	0.67405	0.764094	3.3324e-25
Major depressive disorder	MGB (1KG-EU-clustered)	Main analysis (binary PGS)	pgs_st0	Binary (75% cut point)	24546	5300	age	0.993833	0.991958	0.995712	1.36024e-10
Major depressive disorder	MGB (1KG-EU-clustered)	Main analysis (binary PGS)	pgs_st0	Binary (75% cut point)	24546	5300	PC1	0.290021	0.00124485	67.5678	0.656263
Major depressive disorder	MGB (1KG-EU-clustered)	Main analysis (binary PGS)	pgs_st0	Binary (75% cut point)	24546	5300	PC2	39679.3	146.92	1.07164e+07	0.00020984
Major depressive disorder	MGB (1KG-EU-clustered)	Main analysis (binary PGS)	pgs_st0	Binary (75% cut point)	24546	5300	PC3	1.15314e-05	4.36484e-08	0.00304644	6.43372e-05
Major depressive disorder	MGB (1KG-EU-clustered)	Main analysis (binary PGS)	pgs_st1	Binary (75% cut point)	704	549	(Intercept)	3.05472	1.63358	5.7122	0.000470843
Major depressive disorder	MGB (1KG-EU-clustered)	Main analysis (binary PGS)	pgs_st1	Binary (75% cut point)	704	549	pgs	1.32744	0.891984	1.97548	0.162577
Major depressive disorder	MGB (1KG-EU-clustered)	Main analysis (binary PGS)	pgs_st1	Binary (75% cut point)	704	549	sexM	1.22828	0.777965	1.93925	0.377534
Major depressive disorder	MGB (1KG-EU-clustered)	Main analysis (binary PGS)	pgs_st1	Binary (75% cut point)	704	549	age	1.00063	0.988463	1.01294	0.92012
Major depressive disorder	MGB (1KG-EU-clustered)	Main analysis (binary PGS)	pgs_st1	Binary (75% cut point)	704	549	PC1	0.0003378	5.41384e-20	2.10772e+12	0.666647
Major depressive disorder	MGB (1KG-EU-clustered)	Main analysis (binary PGS)	pgs_st1	Binary (75% cut point)	704	549	PC2	2.83e-05	4.52216e-22	1.77104e+12	0.595601
Major depressive disorder	MGB (1KG-EU-clustered)	Main analysis (binary PGS)	pgs_st1	Binary (75% cut point)	704	549	PC3	7.51082e-19	2.87403e-35	0.0196283	0.0304791
Major depressive disorder	MGB (1KG-EU-clustered)	Main analysis (binary PGS)	gxe	Binary (75% cut point)	25250	5849	(Intercept)	0.408319	0.366496	0.454914	2.37028e-59
Major depressive disorder	MGB (1KG-EU-clustered)	Main analysis (binary PGS)	gxe	Binary (75% cut point)	25250	5849	pgs	1.34185	1.25302	1.43698	3.94862e-17
Major depressive disorder	MGB (1KG-EU-clustered)	Main analysis (binary PGS)	gxe	Binary (75% cut point)	25250	5849	st1	11.2781	9.08484	14.0008	7.04138e-107
Major depressive disorder	MGB (1KG-EU-clustered)	Main analysis (binary PGS)	gxe	Binary (75% cut point)	25250	5849	sexM	0.725294	0.681716	0.771658	3.01273e-24
Major depressive disorder	MGB (1KG-EU-clustered)	Main analysis (binary PGS)	gxe	Binary (75% cut point)	25250	5849	age	0.993964	0.992111	0.995821	2.05102e-10
Major depressive disorder	MGB (1KG-EU-clustered)	Main analysis (binary PGS)	gxe	Binary (75% cut point)	25250	5849	PC1	0.276559	0.00126796	60.3212	0.639909
Major depressive disorder	MGB (1KG-EU-clustered)	Main analysis (binary PGS)	gxe	Binary (75% cut point)	25250	5849	PC2	25888.9	104.595	6.4079e+06	0.000301884
Major depressive disorder	MGB (1KG-EU-clustered)	Main analysis (binary PGS)	gxe	Binary (75% cut point)	25250	5849	PC3	6.00007e-06	2.4343e-08	0.0014789	1.87601e-05
Major depressive disorder	MGB (1KG-EU-clustered)	Main analysis (binary PGS)	gxe	Binary (75% cut point)	25250	5849	pgs:st1	1.04206	0.698333	1.55498	0.840105
Major depressive disorder	MGB (1KG-EU-clustered)	Main analysis (binary PGS)	gxe	Binary (75% cut point)	25250	5849	RERI	#N/A	-1.61192	9.91224	0.0790235
Major depressive disorder	MGB (1KG-EU-clustered)	Main analysis (binary PGS)	ge_corr	Binary (75% cut point)	25250	#N/A	(Intercept)	0.123059	0.0968303	0.156392	8.6939e-66
Major depressive disorder	MGB (1KG-EU-clustered)	Main analysis (binary PGS)	ge_corr	Binary (75% cut point)	25250	#N/A	pgs	1.51977	1.29333	1.78585	3.67977e-07
Major depressive disorder	MGB (1KG-EU-clustered)	Main analysis (binary PGS)	ge_corr	Binary (75% cut point)	25250	#N/A	sexM	0.360509	0.300418	0.432619	5.53183e-28
Major depressive disorder	MGB (1KG-EU-clustered)	Main analysis (binary PGS)	ge_corr	Binary (75% cut point)	25250	#N/A	age	0.976383	0.971918	0.980869	1.61552e-24
Major depressive disorder	MGB (1KG-EU-clustered)	Main analysis (binary PGS)	ge_corr	Binary (75% cut point)	25250	#N/A	PC1	1.89699e+07	10.0713	3.57308e+13	0.0230072
Major depressive disorder	MGB (1KG-EU-clustered)	Main analysis (binary PGS)	ge_corr	Binary (75% cut point)	25250	#N/A	PC2	376517	0.162681	8.7143e+11	0.0859568
Major depressive disorder	MGB (1KG-EU-clustered)	Main analysis (binary PGS)	ge_corr	Binary (75% cut point)	25250	#N/A	PC3	0.137553	8.70271e-08	217414	0.78531
Major depressive disorder	Meta-analysis (1KG-EU-clustered)	Main analysis (binary PGS)	pgs_st0	Binary (75% cut point)	79265	10834	pgs	1.33995	1.28004	1.40267	4.55363e-36
Major depressive disorder	Meta-analysis (1KG-EU-clustered)	Main analysis (binary PGS)	pgs_st1	Binary (75% cut point)	1455	980	pgs	1.32686	1.04205	1.68951	0.0217834
Major depressive disorder	Meta-analysis (1KG-EU-clustered)	Main analysis (binary PGS)	gxe	Binary (75% cut point)	80720	11814	pgs:st1	1.02417	0.80353	1.3054	0.847002
Major depressive disorder	VUMC (1KG-YRI-clustered)	Main analysis (binary PGS)	pgs_st0	Binary (75% cut point)	10317	912	(Intercept)	0.103388	0.0857367	0.124674	9.02344e-125
Major depressive disorder	VUMC (1KG-YRI-clustered)	Main analysis (binary PGS)	pgs_st0	Binary (75% cut point)	10317	912	pgs	1.20855	1.03735	1.40801	0.0150753
Major depressive disorder	VUMC (1KG-YRI-clustered)	Main analysis (binary PGS)	pgs_st0	Binary (75% cut point)	10317	912	sexM	0.632963	0.544421	0.735905	2.70384e-09
Major depressive disorder	VUMC (1KG-YRI-clustered)	Main analysis (binary PGS)	pgs_st0	Binary (75% cut point)	10317	912	age	1.00019	0.996468	1.00392	0.92193
Major depressive disorder	VUMC (1KG-YRI-clustered)	Main analysis (binary PGS)	pgs_st0	Binary (75% cut point)	10317	912	PC1	0.75106	0.3005	1.87718	0.540195
Major depressive disorder	VUMC (1KG-YRI-clustered)	Main analysis (binary PGS)	pgs_st0	Binary (75% cut point)	10317	912	PC2	126578	354.577	4.51859e+07	8.93806e-05
Major depressive disorder	VUMC (1KG-YRI-clustered)	Main analysis (binary PGS)	pgs_st0	Binary (75% cut point)	10317	912	PC3	2.13329	0.0806102	56.456	0.650309
Major depressive disorder	VUMC (1KG-YRI-clustered)	Main analysis (binary PGS)	pgs_st1	Binary (75% cut point)	210	114	(Intercept)	0.36291	0.167399	0.786769	0.0102443
Major depressive disorder	VUMC (1KG-YRI-clustered)	Main analysis (binary PGS)	pgs_st1	Binary (75% cut point)	210	114	pgs	1.27144	0.678299	2.38324	0.45378
Major depressive disorder	VUMC (1KG-YRI-clustered)	Main analysis (binary PGS)	pgs_st1	Binary (75% cut point)	210	114	sexM	1.34013	0.641494	2.79965	0.436043
Major depressive disorder	VUMC (1KG-YRI-clustered)	Main analysis (binary PGS)	pgs_st1	Binary (75% cut point)	210	114	age	1.03051	1.01082	1.05058	0.00226233
Major depressive disorder	VUMC (1KG-YRI-clustered)	Main analysis (binary PGS)	pgs_st1	Binary (75% cut point)	210	114	PC1	3.05526	0.129301	72.1929	0.488814
Major depressive disorder	VUMC (1KG-YRI-clustered)	Main analysis (binary PGS)	pgs_st1	Binary (75% cut point)	210	114	PC2	81.6941	0.000401804	1.66099e+07	0.480151
Major depressive disorder	VUMC (1KG-YRI-clustered)	Main analysis (binary PGS)	pgs_st1	Binary (75% cut point)	210	114	PC3	278.584	0.000119044	6.51935e+08	0.451821
Major depressive disorder	VUMC (1KG-YRI-clustered)	Main analysis (binary PGS)	gxe	Binary (75% cut point)	10527	1026	(Intercept)	0.0981139	0.0815761	0.118004	3.60076e-134
Major depressive disorder	VUMC (1KG-YRI-clustered)	Main analysis (binary PGS)	gxe	Binary (75% cut point)	10527	1026	pgs	1.20899	1.03781	1.40841	0.0148312
Major depressive disorder	VUMC (1KG-YRI-clustered)	Main analysis (binary PGS)	gxe	Binary (75% cut point)	10527	1026	st1	11.4449	8.17384	16.0251	1.00822e-45
Major depressive disorder	VUMC (1KG-YRI-clustered)	Main analysis (binary PGS)	gxe	Binary (75% cut point)	10527	1026	sexM	0.647652	0.559335	0.749914	6.33696e-09
Major depressive disorder	VUMC (1KG-YRI-clustered)	Main analysis (binary PGS)	gxe	Binary (75% cut point)	10527	1026	age	1.0013	0.99766	1.00495	0.484743
Major depressive disorder	VUMC (1KG-YRI-clustered)	Main analysis (binary PGS)	gxe	Binary (75% cut point)	10527	1026	PC1	0.810117	0.341204	1.92345	0.63314
Major depressive disorder	VUMC (1KG-YRI-clustered)	Main analysis (binary PGS)	gxe	Binary (75% cut point)	10527	1026	PC2	47287.8	280.474	7.9727e+06	3.8794e-05
Major depressive disorder	VUMC (1KG-YRI-clustered)	Main analysis (binary PGS)	gxe	Binary (75% cut point)	10527	1026	PC3	2.54777	0.104973	61.8361	0.565461
Major depressive disorder	VUMC (1KG-YRI-clustered)	Main analysis (binary PGS)	gxe	Binary (75% cut point)	10527	1026	pgs:st1	1.04592	0.558891	1.95736	0.88833
Major depressive disorder	VUMC (1KG-YRI-clustered)	Main analysis (binary PGS)	gxe	Binary (75% cut point)	10527	1026	RERI	#N/A	-5.49661	11.1333	0.253241
Major depressive disorder	VUMC (1KG-YRI-clustered)	Main analysis (binary PGS)	ge_corr	Binary (75% cut point)	10527	#N/A	(Intercept)	0.0655529	0.046392	0.0926276	7.79174e-54
Major depressive disorder	VUMC (1KG-YRI-clustered)	Main analysis (binary PGS)	ge_corr	Binary (75% cut point)	10527	#N/A	pgs	1.19025	0.879182	1.61137	0.259797
Major depressive disorder	VUMC (1KG-YRI-clustered)	Main analysis (binary PGS)	ge_corr	Binary (75% cut point)	10527	#N/A	sexM	0.431168	0.304189	0.611152	2.28316e-06
Major depressive disorder	VUMC (1KG-YRI-clustered)	Main analysis (binary PGS)	ge_corr	Binary (75% cut point)	10527	#N/A	age	0.975527	0.967484	0.983638	4.47719e-09
Major depressive disorder	VUMC (1KG-YRI-clustered)	Main analysis (binary PGS)	ge_corr	Binary (75% cut point)	10527	#N/A	PC1	0.64073	0.14402	2.85053	0.558869
Major depressive disorder	VUMC (1KG-YRI-clustered)	Main analysis (binary PGS)	ge_corr	Binary (75% cut point)	10527	#N/A	PC2	33.445	0.181195	6173.27	0.187377
Major depressive disorder	VUMC (1KG-YRI-clustered)	Main analysis (binary PGS)	ge_corr	Binary (75% cut point)	10527	#N/A	PC3	0.000545338	5.702e-07	0.52156	0.0318814
Major depressive disorder	VUMC (1KG-EU-clustered)	Comorbid diagnoses	pgs_st0	Continuous	54719	5534	(Intercept)	0.106358	0.0969828	0.116639	0
Major depressive disorder	VUMC (1KG-EU-clustered)	Comorbid diagnoses	pgs_st0	Continuous	54719	5534	pgs	1.1722	1.13887	1.20652	3.70233e-27
Major depressive disorder	VUMC (1KG-EU-clustered)	Comorbid diagnoses	pgs_st0	Continuous	54719	5534	sexM	0.684927	0.645422	0.72685	8.92483e-36
Major depressive disorder	VUMC (1KG-EU-clustered)	Comorbid diagnoses	pgs_st0	Continuous	54719	5534	age	1.00143	0.999837	1.00303	0.0785325
Major depressive disorder	VUMC (1KG-EU-clustered)	Comorbid diagnoses	pgs_st0	Continuous	54719	5534	PC1	1.00597	0.423448	2.38983	0.989246
Major depressive disorder	VUMC (1KG-EU-clustered)	Comorbid diagnoses	pgs_st0	Continuous	54719	5534	PC2	13.9879	2.94357	66.4709	0.000907641
Major depressive disorder	VUMC (1KG-EU-clustered)	Comorbid diagnoses	pgs_st0	Continuous	54719	5534	PC3	2.87638	0.301147	27.4735	0.358813
Major depressive disorder	VUMC (1KG-EU-clustered)	Comorbid diagnoses	pgs_st0	Continuous	54719	5534	scz	3.012	2.15608	4.2077	1.01739e-10
Major depressive disorder	VUMC (1KG-EU-clustered)	Comorbid diagnoses	pgs_st0	Continuous	54719	5534	bd	8.1074	7.26395	9.04879	3.81266e-305
Major depressive disorder	VUMC (1KG-EU-clustered)	Comorbid diagnoses	pgs_st1	Continuous	751	431	(Intercept)	0.584122	0.393987	0.866016	0.00745106
Major depressive disorder	VUMC (1KG-EU-clustered)	Comorbid diagnoses	pgs_st1	Continuous	751	431	pgs	1.19172	1.01922	1.39342	0.0278999
Major depressive disorder	VUMC (1KG-EU-clustered)	Comorbid diagnoses	pgs_st1	Continuous	751	431	sexM	1.06965	0.696895	1.64177	0.758082
Major depressive disorder	VUMC (1KG-EU-clustered)	Comorbid diagnoses	pgs_st1	Continuous	751	431	age	1.01578	1.0068	1.02485	0.000549261
Major depressive disorder	VUMC (1KG-EU-clustered)	Comorbid diagnoses	pgs_st1	Continuous	751	431	PC1	67.9946	0.138922	33279.5	0.181767
Major depressive disorder	VUMC (1KG-EU-clustered)	Comorbid diagnoses	pgs_st1	Continuous	751	431	PC2	0.56427	0.000138311	2302.07	0.892688
Major depressive disorder	VUMC (1KG-EU-clustered)	Comorbid diagnoses	pgs_st1	Continuous	751	431	PC3	9.7546	1.08621e-06	8.75999e+07	0.780368
Major depressive disorder	VUMC (1KG-EU-clustered)	Comorbid diagnoses	pgs_st1	Continuous	751	431	scz	1.41855	0.722777	2.78409	0.309486
Major depressive disorder	VUMC (1KG-EU-clustered)	Comorbid diagnoses	pgs_st1	Continuous	751	431	bd	1.58505	1.13108	2.22123	0.00746346
Major depressive disorder	VUMC (1KG-EU-clustered)	Comorbid diagnoses	gxe	Continuous	55470	5965	(Intercept)	0.105891	0.0966957	0.11596	0
Major depressive disorder	VUMC (1KG-EU-clustered)	Comorbid diagnoses	gxe	Continuous	55470	5965	pgs	1.17413	1.14086	1.20837	6.87098e-28
Major depressive disorder	VUMC (1KG-EU-clustered)	Comorbid diagnoses	gxe	Continuous	55470	5965	st1	6.82798	5.74912	8.1093	3.02759e-106
Major depressive disorder	VUMC (1KG-EU-clustered)	Comorbid diagnoses	gxe	Continuous	55470	5965	sexM	0.688359	0.649132	0.729957	1.02694e-35
Major depressive disorder	VUMC (1KG-EU-clustered)	Comorbid diagnoses	gxe	Continuous	55470	5965	age	1.00168	1.00012	1.00325	0.0350105
Major depressive disorder	VUMC (1KG-EU-clustered)	Comorbid diagnoses	gxe	Continuous	55470	5965	PC1	1.0827	0.463656	2.52823	0.854305
Major depressive disorder	VUMC (1KG-EU-clustered)	Comorbid diagnoses	gxe	Continuous	55470	5965	PC2	11.0486	2.46486	49.5244	0.00169722
Major depressive disorder	VUMC (1KG-EU-clustered)	Comorbid diagnoses	gxe	Continuous	55470	5965	PC3	3.44576	0.380535	31.2015	0.271105
Major depressive disorder	VUMC (1KG-EU-clustered)	Comorbid diagnoses	gxe	Continuous	55470	5965	scz	2.57648	1.88435	3.52284	3.03843e-09
Major depressive disorder	VUMC (1KG-EU-clustered)	Comorbid diagnoses	gxe	Continuous	55470	5965	bd	7.11288	6.39311	7.91369	1.75161e-284
Major depressive disorder	VUMC (1KG-EU-clustered)	Comorbid diagnoses	gxe	Continuous	55470	5965	pgs:st1	1.00701	0.851141	1.19141	0.935142
Major depressive disorder	VUMC (1KG-EU-clustered)	Comorbid diagnoses	ge_corr	Continuous	55470	#N/A	(Intercept)	0.0832562	0.0685065	0.101181	8.54015e-138
Major depressive disorder	VUMC (1KG-EU-clustered)	Comorbid diagnoses	ge_corr	Continuous	55470	#N/A	pgs	1.28338	1.18895	1.3853	1.56673e-10
Major depressive disorder	VUMC (1KG-EU-clustered)	Comorbid diagnoses	ge_corr	Continuous	55470	#N/A	sexM	0.253582	0.205956	0.312221	3.14397e-38
Major depressive disorder	VUMC (1KG-EU-clustered)	Comorbid diagnoses	ge_corr	Continuous	55470	#N/A	age	0.961946	0.957838	0.966071	1.21606e-70
Major depressive disorder	VUMC (1KG-EU-clustered)	Comorbid diagnoses	ge_corr	Continuous	55470	#N/A	PC1	0.0336601	0.00217477	0.520977	0.0152438
Major depressive disorder	VUMC (1KG-EU-clustered)	Comorbid diagnoses	ge_corr	Continuous	55470	#N/A	PC2	0.605748	0.01237	29.6629	0.800653
Major depressive disorder	VUMC (1KG-EU-clustered)	Comorbid diagnoses	ge_corr	Continuous	55470	#N/A	PC3	52631.1	41.6283	6.6542e+07	0.00285196
Major depressive disorder	VUMC (1KG-EU-clustered)	Comorbid diagnoses	ge_corr	Continuous	55470	#N/A	scz	3.61041	2.43564	5.35179	1.62815e-10
Major depressive disorder	VUMC (1KG-EU-clustered)	Comorbid diagnoses	ge_corr	Continuous	55470	#N/A	bd	11.1722	9.33589	13.3698	6.11604e-153
Major depressive disorder	MGB (1KG-EU-clustered)	Comorbid diagnoses	pgs_st0	Continuous	24546	5300	(Intercept)	0.318596	0.284174	0.357187	1.32345e-85
Major depressive disorder	MGB (1KG-EU-clustered)	Comorbid diagnoses	pgs_st0	Continuous	24546	5300	pgs	1.18011	1.14275	1.21868	6.03744e-24
Major depressive disorder	MGB (1KG-EU-clustered)	Comorbid diagnoses	pgs_st0	Continuous	24546	5300	sexM	0.687959	0.644194	0.734698	6.91073e-29
Major depressive disorder	MGB (1KG-EU-clustered)	Comorbid diagnoses	pgs_st0	Continuous	24546	5300	age	0.997221	0.995243	0.999203	0.00601145
Major depressive disorder	MGB (1KG-EU-clustered)	Comorbid diagnoses	pgs_st0	Continuous	24546	5300	PC1	0.2718	0.000912568	80.9533	0.654
Major depressive disorder	MGB (1KG-EU-clustered)	Comorbid diagnoses	pgs_st0	Continuous	24546	5300	PC2	18388.3	53.9122	6.27188e+06	0.00096674
Major depressive disorder	MGB (1KG-EU-clustered)	Comorbid diagnoses	pgs_st0	Continuous	24546	5300	PC3	3.53774e-05	1.04442e-07	0.0119833	0.000563459
Major depressive disorder	MGB (1KG-EU-clustered)	Comorbid diagnoses	pgs_st0	Continuous	24546	5300	scz	4.23575	2.88028	6.22912	2.19742e-13
Major depressive disorder	MGB (1KG-EU-clustered)	Comorbid diagnoses	pgs_st0	Continuous	24546	5300	bd	12.9238	11.1313	15.0049	2.07376e-247
Major depressive disorder	MGB (1KG-EU-clustered)	Comorbid diagnoses	pgs_st1	Continuous	704	549	(Intercept)	2.13524	1.11927	4.07342	0.0213406
Major depressive disorder	MGB (1KG-EU-clustered)	Comorbid diagnoses	pgs_st1	Continuous	704	549	pgs	1.20554	0.997656	1.45674	0.0529051
Major depressive disorder	MGB (1KG-EU-clustered)	Comorbid diagnoses	pgs_st1	Continuous	704	549	sexM	1.1825	0.743857	1.8798	0.478449
Major depressive disorder	MGB (1KG-EU-clustered)	Comorbid diagnoses	pgs_st1	Continuous	704	549	age	1.00385	0.991444	1.01641	0.544955
Major depressive disorder	MGB (1KG-EU-clustered)	Comorbid diagnoses	pgs_st1	Continuous	704	549	PC1	0.0166882	1.40515e-18	198197323398156	0.828409
Major depressive disorder	MGB (1KG-EU-clustered)	Comorbid diagnoses	pgs_st1	Continuous	704	549	PC2	4.61429e-06	5.85106e-23	3.63894e+11	0.535948
Major depressive disorder	MGB (1KG-EU-clustered)	Comorbid diagnoses	pgs_st1	Continuous	704	549	PC3	1.14861e-17	2.92569e-34	0.45094	0.0454081
Major depressive disorder	MGB (1KG-EU-clustered)	Comorbid diagnoses	pgs_st1	Continuous	704	549	scz	1.84568	0.757637	4.49626	0.177325
Major depressive disorder	MGB (1KG-EU-clustered)	Comorbid diagnoses	pgs_st1	Continuous	704	549	bd	2.05817	1.35183	3.13357	0.000763737
Major depressive disorder	MGB (1KG-EU-clustered)	Comorbid diagnoses	gxe	Continuous	25250	5849	(Intercept)	0.317815	0.283923	0.355753	2.53091e-88
Major depressive disorder	MGB (1KG-EU-clustered)	Comorbid diagnoses	gxe	Continuous	25250	5849	pgs	1.18018	1.14298	1.2186	3.77358e-24
Major depressive disorder	MGB (1KG-EU-clustered)	Comorbid diagnoses	gxe	Continuous	25250	5849	st1	7.54606	6.20028	9.18394	1.9522e-90
Major depressive disorder	MGB (1KG-EU-clustered)	Comorbid diagnoses	gxe	Continuous	25250	5849	sexM	0.696963	0.653268	0.743581	8.37587e-28
Major depressive disorder	MGB (1KG-EU-clustered)	Comorbid diagnoses	gxe	Continuous	25250	5849	age	0.997314	0.995366	0.999265	0.00700043
Major depressive disorder	MGB (1KG-EU-clustered)	Comorbid diagnoses	gxe	Continuous	25250	5849	PC1	0.301625	0.00110175	82.5756	0.675522
Major depressive disorder	MGB (1KG-EU-clustered)	Comorbid diagnoses	gxe	Continuous	25250	5849	PC2	10197.1	33.4923	3.10461e+06	0.00155893
Major depressive disorder	MGB (1KG-EU-clustered)	Comorbid diagnoses	gxe	Continuous	25250	5849	PC3	2.08441e-05	6.75083e-08	0.00643591	0.000228516
Major depressive disorder	MGB (1KG-EU-clustered)	Comorbid diagnoses	gxe	Continuous	25250	5849	scz	3.818	2.65708	5.48615	4.36367e-13
Major depressive disorder	MGB (1KG-EU-clustered)	Comorbid diagnoses	gxe	Continuous	25250	5849	bd	11.1963	9.71973	12.8971	1.01674e-245
Major depressive disorder	MGB (1KG-EU-clustered)	Comorbid diagnoses	gxe	Continuous	25250	5849	pgs:st1	1.02092	0.836228	1.24639	0.838885
Major depressive disorder	MGB (1KG-EU-clustered)	Comorbid diagnoses	ge_corr	Continuous	25250	#N/A	(Intercept)	0.0681659	0.0525851	0.0883633	1.74638e-91
Major depressive disorder	MGB (1KG-EU-clustered)	Comorbid diagnoses	ge_corr	Continuous	25250	#N/A	pgs	1.23622	1.14228	1.3379	1.45077e-07
Major depressive disorder	MGB (1KG-EU-clustered)	Comorbid diagnoses	ge_corr	Continuous	25250	#N/A	sexM	0.339544	0.281465	0.409608	1.54995e-29
Major depressive disorder	MGB (1KG-EU-clustered)	Comorbid diagnoses	ge_corr	Continuous	25250	#N/A	age	0.982275	0.977568	0.987005	2.94748e-13
Major depressive disorder	MGB (1KG-EU-clustered)	Comorbid diagnoses	ge_corr	Continuous	25250	#N/A	PC1	1.39242e+07	4.09352	4.73633e+13	0.0320589
Major depressive disorder	MGB (1KG-EU-clustered)	Comorbid diagnoses	ge_corr	Continuous	25250	#N/A	PC2	4725.92	0.00109203	2.04521e+10	0.277811
Major depressive disorder	MGB (1KG-EU-clustered)	Comorbid diagnoses	ge_corr	Continuous	25250	#N/A	PC3	13.4431	4.23682e-06	4.26537e+07	0.733699
Major depressive disorder	MGB (1KG-EU-clustered)	Comorbid diagnoses	ge_corr	Continuous	25250	#N/A	scz	3.17128	2.20252	4.56614	5.45232e-10
Major depressive disorder	MGB (1KG-EU-clustered)	Comorbid diagnoses	ge_corr	Continuous	25250	#N/A	bd	9.52598	7.96462	11.3934	1.79459e-134
Major depressive disorder	Meta-analysis (1KG-EU-clustered)	Comorbid diagnoses	pgs_st0	Continuous	79265	10834	pgs	1.17572	1.15074	1.20125	2.19302e-49
Major depressive disorder	Meta-analysis (1KG-EU-clustered)	Comorbid diagnoses	pgs_st1	Continuous	1455	980	pgs	1.19731	1.06134	1.3507	0.00341243
Major depressive disorder	Meta-analysis (1KG-EU-clustered)	Comorbid diagnoses	gxe	Continuous	80720	11814	pgs:st1	1.01276	0.890553	1.15173	0.846766
Major depressive disorder	VUMC (1KG-YRI-clustered)	Comorbid diagnoses	pgs_st0	Continuous	10317	912	(Intercept)	0.0856342	0.0707173	0.103698	8.94666e-140
Major depressive disorder	VUMC (1KG-YRI-clustered)	Comorbid diagnoses	pgs_st0	Continuous	10317	912	pgs	1.09611	1.02132	1.17637	0.0109226
Major depressive disorder	VUMC (1KG-YRI-clustered)	Comorbid diagnoses	pgs_st0	Continuous	10317	912	sexM	0.587832	0.502534	0.68761	3.08858e-11
Major depressive disorder	VUMC (1KG-YRI-clustered)	Comorbid diagnoses	pgs_st0	Continuous	10317	912	age	1.00236	0.998492	1.00625	0.231712
Major depressive disorder	VUMC (1KG-YRI-clustered)	Comorbid diagnoses	pgs_st0	Continuous	10317	912	PC1	0.770299	0.302967	1.95849	0.583584
Major depressive disorder	VUMC (1KG-YRI-clustered)	Comorbid diagnoses	pgs_st0	Continuous	10317	912	PC2	62828.6	204.937	1.92617e+07	0.000155497
Major depressive disorder	VUMC (1KG-YRI-clustered)	Comorbid diagnoses	pgs_st0	Continuous	10317	912	PC3	2.79365	0.0940893	82.9475	0.552624
Major depressive disorder	VUMC (1KG-YRI-clustered)	Comorbid diagnoses	pgs_st0	Continuous	10317	912	scz	2.66729	1.74581	4.07515	5.71237e-06
Major depressive disorder	VUMC (1KG-YRI-clustered)	Comorbid diagnoses	pgs_st0	Continuous	10317	912	bd	9.53052	7.3817	12.3049	5.11902e-67
Major depressive disorder	VUMC (1KG-YRI-clustered)	Comorbid diagnoses	pgs_st1	Continuous	210	114	(Intercept)	0.380662	0.178668	0.81102	0.0123223
Major depressive disorder	VUMC (1KG-YRI-clustered)	Comorbid diagnoses	pgs_st1	Continuous	210	114	pgs	1.0103	0.75118	1.35881	0.945948
Major depressive disorder	VUMC (1KG-YRI-clustered)	Comorbid diagnoses	pgs_st1	Continuous	210	114	sexM	1.35669	0.647826	2.84122	0.418594
Major depressive disorder	VUMC (1KG-YRI-clustered)	Comorbid diagnoses	pgs_st1	Continuous	210	114	age	1.02934	1.00958	1.04949	0.00345672
Major depressive disorder	VUMC (1KG-YRI-clustered)	Comorbid diagnoses	pgs_st1	Continuous	210	114	PC1	3.31102	0.136491	80.3189	0.461788
Major depressive disorder	VUMC (1KG-YRI-clustered)	Comorbid diagnoses	pgs_st1	Continuous	210	114	PC2	51.825	0.000241358	1.1128e+07	0.528521
Major depressive disorder	VUMC (1KG-YRI-clustered)	Comorbid diagnoses	pgs_st1	Continuous	210	114	PC3	103.117	3.86293e-05	2.7526e+08	0.539184
Major depressive disorder	VUMC (1KG-YRI-clustered)	Comorbid diagnoses	pgs_st1	Continuous	210	114	scz	0.878445	0.292829	2.63522	0.817138
Major depressive disorder	VUMC (1KG-YRI-clustered)	Comorbid diagnoses	pgs_st1	Continuous	210	114	bd	1.24779	0.662867	2.34887	0.492749
Major depressive disorder	VUMC (1KG-YRI-clustered)	Comorbid diagnoses	gxe	Continuous	10527	1026	(Intercept)	0.0851236	0.0706289	0.102593	1.50412e-147
Major depressive disorder	VUMC (1KG-YRI-clustered)	Comorbid diagnoses	gxe	Continuous	10527	1026	pgs	1.09555	1.02131	1.17519	0.0108078
Major depressive disorder	VUMC (1KG-YRI-clustered)	Comorbid diagnoses	gxe	Continuous	10527	1026	st1	7.62494	5.58053	10.4183	2.89514e-37
Major depressive disorder	VUMC (1KG-YRI-clustered)	Comorbid diagnoses	gxe	Continuous	10527	1026	sexM	0.601611	0.516725	0.700442	5.82898e-11
Major depressive disorder	VUMC (1KG-YRI-clustered)	Comorbid diagnoses	gxe	Continuous	10527	1026	age	1.00294	0.999167	1.00672	0.126979
Major depressive disorder	VUMC (1KG-YRI-clustered)	Comorbid diagnoses	gxe	Continuous	10527	1026	PC1	0.828218	0.344173	1.99302	0.673984
Major depressive disorder	VUMC (1KG-YRI-clustered)	Comorbid diagnoses	gxe	Continuous	10527	1026	PC2	17029.4	122.12	2.37472e+06	0.000110034
Major depressive disorder	VUMC (1KG-YRI-clustered)	Comorbid diagnoses	gxe	Continuous	10527	1026	PC3	2.97978	0.111043	79.9604	0.515353
Major depressive disorder	VUMC (1KG-YRI-clustered)	Comorbid diagnoses	gxe	Continuous	10527	1026	scz	2.6024	1.75165	3.86635	2.18673e-06
Major depressive disorder	VUMC (1KG-YRI-clustered)	Comorbid diagnoses	gxe	Continuous	10527	1026	bd	7.58179	5.94395	9.67094	7.83158e-60
Major depressive disorder	VUMC (1KG-YRI-clustered)	Comorbid diagnoses	gxe	Continuous	10527	1026	pgs:st1	0.829125	0.599738	1.14625	0.256802
Major depressive disorder	VUMC (1KG-YRI-clustered)	Comorbid diagnoses	ge_corr	Continuous	10527	#N/A	(Intercept)	0.0476153	0.0331892	0.0683118	2.10509e-61
Major depressive disorder	VUMC (1KG-YRI-clustered)	Comorbid diagnoses	ge_corr	Continuous	10527	#N/A	pgs	1.08372	0.940601	1.24861	0.265882
Major depressive disorder	VUMC (1KG-YRI-clustered)	Comorbid diagnoses	ge_corr	Continuous	10527	#N/A	sexM	0.391175	0.273071	0.560358	3.08186e-07
Major depressive disorder	VUMC (1KG-YRI-clustered)	Comorbid diagnoses	ge_corr	Continuous	10527	#N/A	age	0.976864	0.96839	0.985413	1.39777e-07
Major depressive disorder	VUMC (1KG-YRI-clustered)	Comorbid diagnoses	ge_corr	Continuous	10527	#N/A	PC1	0.871114	0.188048	4.03536	0.859974
Major depressive disorder	VUMC (1KG-YRI-clustered)	Comorbid diagnoses	ge_corr	Continuous	10527	#N/A	PC2	8.93706	0.0510146	1565.65	0.405975
Major depressive disorder	VUMC (1KG-YRI-clustered)	Comorbid diagnoses	ge_corr	Continuous	10527	#N/A	PC3	0.000390915	3.14514e-07	0.485876	0.0308849
Major depressive disorder	VUMC (1KG-YRI-clustered)	Comorbid diagnoses	ge_corr	Continuous	10527	#N/A	scz	1.83449	0.968018	3.47654	0.0628374
Major depressive disorder	VUMC (1KG-YRI-clustered)	Comorbid diagnoses	ge_corr	Continuous	10527	#N/A	bd	12.6536	8.96469	17.8604	3.19724e-47
Major depressive disorder	VUMC (1KG-EU-clustered)	Substance use	pgs_st0	Continuous	54719	5534	(Intercept)	0.102094	0.0929061	0.11219	0
Major depressive disorder	VUMC (1KG-EU-clustered)	Substance use	pgs_st0	Continuous	54719	5534	pgs	1.14876	1.11572	1.18277	1.21042e-20
Major depressive disorder	VUMC (1KG-EU-clustered)	Substance use	pgs_st0	Continuous	54719	5534	sexM	0.572489	0.53862	0.608487	7.2843e-72
Major depressive disorder	VUMC (1KG-EU-clustered)	Substance use	pgs_st0	Continuous	54719	5534	age	0.997013	0.99537	0.99866	0.000380034
Major depressive disorder	VUMC (1KG-EU-clustered)	Substance use	pgs_st0	Continuous	54719	5534	PC1	1.72209	0.714509	4.15053	0.225886
Major depressive disorder	VUMC (1KG-EU-clustered)	Substance use	pgs_st0	Continuous	54719	5534	PC2	15.8136	3.24945	76.9581	0.000626877
Major depressive disorder	VUMC (1KG-EU-clustered)	Substance use	pgs_st0	Continuous	54719	5534	PC3	1.92958	0.193251	19.2666	0.575564
Major depressive disorder	VUMC (1KG-EU-clustered)	Substance use	pgs_st0	Continuous	54719	5534	sudTRUE	5.28271	4.97439	5.61014	0
Major depressive disorder	VUMC (1KG-EU-clustered)	Substance use	pgs_st1	Continuous	751	431	(Intercept)	0.572738	0.387197	0.847191	0.00526733
Major depressive disorder	VUMC (1KG-EU-clustered)	Substance use	pgs_st1	Continuous	751	431	pgs	1.18901	1.01636	1.39099	0.0305671
Major depressive disorder	VUMC (1KG-EU-clustered)	Substance use	pgs_st1	Continuous	751	431	sexM	0.968185	0.625884	1.49769	0.884506
Major depressive disorder	VUMC (1KG-EU-clustered)	Substance use	pgs_st1	Continuous	751	431	age	1.01354	1.00452	1.02265	0.00319924
Major depressive disorder	VUMC (1KG-EU-clustered)	Substance use	pgs_st1	Continuous	751	431	PC1	113.634	0.241215	53532.3	0.13177
Major depressive disorder	VUMC (1KG-EU-clustered)	Substance use	pgs_st1	Continuous	751	431	PC2	0.635204	0.000149897	2691.74	0.915185
Major depressive disorder	VUMC (1KG-EU-clustered)	Substance use	pgs_st1	Continuous	751	431	PC3	1.03103	1.25264e-07	8.48618e+06	0.996999
Major depressive disorder	VUMC (1KG-EU-clustered)	Substance use	pgs_st1	Continuous	751	431	sudTRUE	1.96608	1.44135	2.68185	1.9724e-05
Major depressive disorder	VUMC (1KG-EU-clustered)	Substance use	gxe	Continuous	55470	5965	(Intercept)	0.100273	0.0913647	0.110049	0
Major depressive disorder	VUMC (1KG-EU-clustered)	Substance use	gxe	Continuous	55470	5965	pgs	1.14983	1.11682	1.18382	5.75726e-21
Major depressive disorder	VUMC (1KG-EU-clustered)	Substance use	gxe	Continuous	55470	5965	st1	7.90975	6.68437	9.35976	3.91247e-128
Major depressive disorder	VUMC (1KG-EU-clustered)	Substance use	gxe	Continuous	55470	5965	sexM	0.577154	0.54338	0.613028	2.19018e-71
Major depressive disorder	VUMC (1KG-EU-clustered)	Substance use	gxe	Continuous	55470	5965	age	0.997524	0.995908	0.999143	0.00273869
Major depressive disorder	VUMC (1KG-EU-clustered)	Substance use	gxe	Continuous	55470	5965	PC1	1.9149	0.809725	4.52851	0.139038
Major depressive disorder	VUMC (1KG-EU-clustered)	Substance use	gxe	Continuous	55470	5965	PC2	12.8199	2.7949	58.8032	0.00102879
Major depressive disorder	VUMC (1KG-EU-clustered)	Substance use	gxe	Continuous	55470	5965	PC3	2.06367	0.219378	19.4128	0.526397
Major depressive disorder	VUMC (1KG-EU-clustered)	Substance use	gxe	Continuous	55470	5965	sudTRUE	5.11873	4.82463	5.43077	0
Major depressive disorder	VUMC (1KG-EU-clustered)	Substance use	gxe	Continuous	55470	5965	pgs:st1	1.01682	0.8621	1.1993	0.843013
Major depressive disorder	VUMC (1KG-EU-clustered)	Substance use	ge_corr	Continuous	55470	#N/A	(Intercept)	0.101999	0.0845068	0.123113	5.0925e-125
Major depressive disorder	VUMC (1KG-EU-clustered)	Substance use	ge_corr	Continuous	55470	#N/A	pgs	1.29145	1.19864	1.39144	1.79382e-11
Major depressive disorder	VUMC (1KG-EU-clustered)	Substance use	ge_corr	Continuous	55470	#N/A	sexM	0.232766	0.189477	0.285945	7.7602e-44
Major depressive disorder	VUMC (1KG-EU-clustered)	Substance use	ge_corr	Continuous	55470	#N/A	age	0.955316	0.951225	0.959425	9.01624e-97
Major depressive disorder	VUMC (1KG-EU-clustered)	Substance use	ge_corr	Continuous	55470	#N/A	PC1	0.0359235	0.00242984	0.531104	0.0155008
Major depressive disorder	VUMC (1KG-EU-clustered)	Substance use	ge_corr	Continuous	55470	#N/A	PC2	0.59463	0.0132793	26.6268	0.788704
Major depressive disorder	VUMC (1KG-EU-clustered)	Substance use	ge_corr	Continuous	55470	#N/A	PC3	22300.7	21.9507	2.26563e+07	0.00459103
Major depressive disorder	VUMC (1KG-EU-clustered)	Substance use	ge_corr	Continuous	55470	#N/A	sudTRUE	4.7655	4.09259	5.54905	6.77162e-90
Major depressive disorder	MGB (1KG-EU-clustered)	Substance use	pgs_st0	Continuous	24546	5300	(Intercept)	0.424265	0.379512	0.474295	2.34646e-51
Major depressive disorder	MGB (1KG-EU-clustered)	Substance use	pgs_st0	Continuous	24546	5300	pgs	1.17227	1.13512	1.21063	3.84163e-22
Major depressive disorder	MGB (1KG-EU-clustered)	Substance use	pgs_st0	Continuous	24546	5300	sexM	0.629741	0.589536	0.672688	5.94146e-43
Major depressive disorder	MGB (1KG-EU-clustered)	Substance use	pgs_st0	Continuous	24546	5300	age	0.986737	0.984762	0.988715	5.24775e-39
Major depressive disorder	MGB (1KG-EU-clustered)	Substance use	pgs_st0	Continuous	24546	5300	PC1	0.173752	0.000584329	51.6659	0.546952
Major depressive disorder	MGB (1KG-EU-clustered)	Substance use	pgs_st0	Continuous	24546	5300	PC2	23.7777	0.0686912	8230.75	0.28813
Major depressive disorder	MGB (1KG-EU-clustered)	Substance use	pgs_st0	Continuous	24546	5300	PC3	0.00636827	1.83771e-05	2.20681	0.0901313
Major depressive disorder	MGB (1KG-EU-clustered)	Substance use	pgs_st0	Continuous	24546	5300	sudTRUE	4.29129	4.01058	4.59166	0
Major depressive disorder	MGB (1KG-EU-clustered)	Substance use	pgs_st1	Continuous	704	549	(Intercept)	1.86188	0.973686	3.5603	0.0601933
Major depressive disorder	MGB (1KG-EU-clustered)	Substance use	pgs_st1	Continuous	704	549	pgs	1.21663	1.00472	1.47325	0.0446219
Major depressive disorder	MGB (1KG-EU-clustered)	Substance use	pgs_st1	Continuous	704	549	sexM	0.986617	0.613721	1.58609	0.955642
Major depressive disorder	MGB (1KG-EU-clustered)	Substance use	pgs_st1	Continuous	704	549	age	1.00047	0.988086	1.01302	0.940672
Major depressive disorder	MGB (1KG-EU-clustered)	Substance use	pgs_st1	Continuous	704	549	PC1	2.41346	9.78391e-17	5.95341e+16	0.963508
Major depressive disorder	MGB (1KG-EU-clustered)	Substance use	pgs_st1	Continuous	704	549	PC2	2.39751e-06	3.50543e-23	1.63976e+11	0.512899
Major depressive disorder	MGB (1KG-EU-clustered)	Substance use	pgs_st1	Continuous	704	549	PC3	8.71059e-16	1.83721e-32	41.2987	0.0767153
Major depressive disorder	MGB (1KG-EU-clustered)	Substance use	pgs_st1	Continuous	704	549	sudTRUE	2.9252	2.00976	4.25761	2.08334e-08
Major depressive disorder	MGB (1KG-EU-clustered)	Substance use	gxe	Continuous	25250	5849	(Intercept)	0.416134	0.372657	0.464682	1.11238e-54
Major depressive disorder	MGB (1KG-EU-clustered)	Substance use	gxe	Continuous	25250	5849	pgs	1.17248	1.13536	1.2108	3.15172e-22
Major depressive disorder	MGB (1KG-EU-clustered)	Substance use	gxe	Continuous	25250	5849	st1	7.88895	6.5032	9.56999	1.608e-97
Major depressive disorder	MGB (1KG-EU-clustered)	Substance use	gxe	Continuous	25250	5849	sexM	0.635163	0.595063	0.677967	2.29248e-42
Major depressive disorder	MGB (1KG-EU-clustered)	Substance use	gxe	Continuous	25250	5849	age	0.987118	0.985169	0.98907	7.60115e-38
Major depressive disorder	MGB (1KG-EU-clustered)	Substance use	gxe	Continuous	25250	5849	PC1	0.215108	0.000773289	59.8373	0.59257
Major depressive disorder	MGB (1KG-EU-clustered)	Substance use	gxe	Continuous	25250	5849	PC2	17.2746	0.054828	5442.67	0.331674
Major depressive disorder	MGB (1KG-EU-clustered)	Substance use	gxe	Continuous	25250	5849	PC3	0.00330296	1.03115e-05	1.058	0.0522768
Major depressive disorder	MGB (1KG-EU-clustered)	Substance use	gxe	Continuous	25250	5849	sudTRUE	4.23557	3.96295	4.52693	0
Major depressive disorder	MGB (1KG-EU-clustered)	Substance use	gxe	Continuous	25250	5849	pgs:st1	1.03995	0.856805	1.26223	0.691881
Major depressive disorder	MGB (1KG-EU-clustered)	Substance use	ge_corr	Continuous	25250	#N/A	(Intercept)	0.101308	0.0793028	0.12942	5.27213e-75
Major depressive disorder	MGB (1KG-EU-clustered)	Substance use	ge_corr	Continuous	25250	#N/A	pgs	1.23846	1.14618	1.33818	6.19417e-08
Major depressive disorder	MGB (1KG-EU-clustered)	Substance use	ge_corr	Continuous	25250	#N/A	sexM	0.305421	0.253921	0.367364	2.43644e-36
Major depressive disorder	MGB (1KG-EU-clustered)	Substance use	ge_corr	Continuous	25250	#N/A	age	0.967842	0.963275	0.972431	8.51366e-42
Major depressive disorder	MGB (1KG-EU-clustered)	Substance use	ge_corr	Continuous	25250	#N/A	PC1	1.84135e+07	7.68309	4.41305e+13	0.0256108
Major depressive disorder	MGB (1KG-EU-clustered)	Substance use	ge_corr	Continuous	25250	#N/A	PC2	73.2567	2.25458e-05	2.38029e+08	0.574589
Major depressive disorder	MGB (1KG-EU-clustered)	Substance use	ge_corr	Continuous	25250	#N/A	PC3	603.314	0.000248812	1.4629e+09	0.393335
Major depressive disorder	MGB (1KG-EU-clustered)	Substance use	ge_corr	Continuous	25250	#N/A	sudTRUE	6.06266	5.15502	7.13011	3.60001e-105
Major depressive disorder	Meta-analysis (1KG-EU-clustered)	Substance use	pgs_st0	Continuous	79265	10834	pgs	1.1593	1.1345	1.18464	6.04826e-41
Major depressive disorder	Meta-analysis (1KG-EU-clustered)	Substance use	pgs_st1	Continuous	1455	980	pgs	1.20004	1.06292	1.35484	0.00322269
Major depressive disorder	Meta-analysis (1KG-EU-clustered)	Substance use	gxe	Continuous	80720	11814	pgs:st1	1.02648	0.905291	1.1639	0.683442
Major depressive disorder	VUMC (1KG-YRI-clustered)	Substance use	pgs_st0	Continuous	10317	912	(Intercept)	0.0914713	0.0755586	0.110735	7.33449e-133
Major depressive disorder	VUMC (1KG-YRI-clustered)	Substance use	pgs_st0	Continuous	10317	912	pgs	1.09268	1.01805	1.17279	0.0140657
Major depressive disorder	VUMC (1KG-YRI-clustered)	Substance use	pgs_st0	Continuous	10317	912	sexM	0.496634	0.423804	0.58198	5.13257e-18
Major depressive disorder	VUMC (1KG-YRI-clustered)	Substance use	pgs_st0	Continuous	10317	912	age	0.995211	0.991245	0.999194	0.0184749
Major depressive disorder	VUMC (1KG-YRI-clustered)	Substance use	pgs_st0	Continuous	10317	912	PC1	0.502018	0.197362	1.27695	0.147969
Major depressive disorder	VUMC (1KG-YRI-clustered)	Substance use	pgs_st0	Continuous	10317	912	PC2	24557.3	84.1083	7.17007e+06	0.000482499
Major depressive disorder	VUMC (1KG-YRI-clustered)	Substance use	pgs_st0	Continuous	10317	912	PC3	1.80338	0.0606022	53.6642	0.733394
Major depressive disorder	VUMC (1KG-YRI-clustered)	Substance use	pgs_st0	Continuous	10317	912	sudTRUE	5.74281	4.94309	6.67191	1.58852e-115
Major depressive disorder	VUMC (1KG-YRI-clustered)	Substance use	pgs_st1	Continuous	210	114	(Intercept)	0.367849	0.172281	0.785418	0.00976296
Major depressive disorder	VUMC (1KG-YRI-clustered)	Substance use	pgs_st1	Continuous	210	114	pgs	0.982203	0.727404	1.32625	0.906704
Major depressive disorder	VUMC (1KG-YRI-clustered)	Substance use	pgs_st1	Continuous	210	114	sexM	1.1664	0.546649	2.48877	0.69058
Major depressive disorder	VUMC (1KG-YRI-clustered)	Substance use	pgs_st1	Continuous	210	114	age	1.02533	1.0051	1.04596	0.0138721
Major depressive disorder	VUMC (1KG-YRI-clustered)	Substance use	pgs_st1	Continuous	210	114	PC1	2.13797	0.0875132	52.2313	0.6412
Major depressive disorder	VUMC (1KG-YRI-clustered)	Substance use	pgs_st1	Continuous	210	114	PC2	18.3979	0.000102923	3.28871e+06	0.636943
Major depressive disorder	VUMC (1KG-YRI-clustered)	Substance use	pgs_st1	Continuous	210	114	PC3	756.089	0.000271139	2.1084e+09	0.38138
Major depressive disorder	VUMC (1KG-YRI-clustered)	Substance use	pgs_st1	Continuous	210	114	sudTRUE	1.8692	1.0121	3.45213	0.0456703
Major depressive disorder	VUMC (1KG-YRI-clustered)	Substance use	gxe	Continuous	10527	1026	(Intercept)	0.0891089	0.0738814	0.107475	4.23647e-141
Major depressive disorder	VUMC (1KG-YRI-clustered)	Substance use	gxe	Continuous	10527	1026	pgs	1.09225	1.01783	1.1721	0.0142471
Major depressive disorder	VUMC (1KG-YRI-clustered)	Substance use	gxe	Continuous	10527	1026	st1	8.43306	6.20531	11.4606	2.90744e-42
Major depressive disorder	VUMC (1KG-YRI-clustered)	Substance use	gxe	Continuous	10527	1026	sexM	0.508772	0.43594	0.593772	1.00895e-17
Major depressive disorder	VUMC (1KG-YRI-clustered)	Substance use	gxe	Continuous	10527	1026	age	0.996211	0.992336	1.0001	0.056262
Major depressive disorder	VUMC (1KG-YRI-clustered)	Substance use	gxe	Continuous	10527	1026	PC1	0.526766	0.218773	1.26836	0.152787
Major depressive disorder	VUMC (1KG-YRI-clustered)	Substance use	gxe	Continuous	10527	1026	PC2	7663.18	56.8496	1.03298e+06	0.000350334
Major depressive disorder	VUMC (1KG-YRI-clustered)	Substance use	gxe	Continuous	10527	1026	PC3	2.6251	0.0967585	71.2203	0.566571
Major depressive disorder	VUMC (1KG-YRI-clustered)	Substance use	gxe	Continuous	10527	1026	sudTRUE	5.43875	4.70014	6.29344	1.72444e-114
Major depressive disorder	VUMC (1KG-YRI-clustered)	Substance use	gxe	Continuous	10527	1026	pgs:st1	0.838075	0.612941	1.1459	0.268409
Major depressive disorder	VUMC (1KG-YRI-clustered)	Substance use	ge_corr	Continuous	10527	#N/A	(Intercept)	0.0567845	0.0400582	0.0804948	2.07353e-58
Major depressive disorder	VUMC (1KG-YRI-clustered)	Substance use	ge_corr	Continuous	10527	#N/A	pgs	1.09094	0.949323	1.25369	0.21985
Major depressive disorder	VUMC (1KG-YRI-clustered)	Substance use	ge_corr	Continuous	10527	#N/A	sexM	0.35778	0.251021	0.509942	1.30991e-08
Major depressive disorder	VUMC (1KG-YRI-clustered)	Substance use	ge_corr	Continuous	10527	#N/A	age	0.969166	0.960708	0.977699	2.50025e-12
Major depressive disorder	VUMC (1KG-YRI-clustered)	Substance use	ge_corr	Continuous	10527	#N/A	PC1	0.525699	0.115362	2.39557	0.405975
Major depressive disorder	VUMC (1KG-YRI-clustered)	Substance use	ge_corr	Continuous	10527	#N/A	PC2	6.98826	0.0405993	1202.87	0.459182
Major depressive disorder	VUMC (1KG-YRI-clustered)	Substance use	ge_corr	Continuous	10527	#N/A	PC3	0.000673792	6.75085e-07	0.672501	0.038209
Major depressive disorder	VUMC (1KG-YRI-clustered)	Substance use	ge_corr	Continuous	10527	#N/A	sudTRUE	5.55886	4.16232	7.42396	3.22481e-31
Major depressive disorder	VUMC (1KG-EU-clustered)	Housing instability	pgs_st0	Continuous	54719	5534	(Intercept)	0.133407	0.122136	0.145718	0
Major depressive disorder	VUMC (1KG-EU-clustered)	Housing instability	pgs_st0	Continuous	54719	5534	pgs	1.20147	1.16797	1.23593	4.4342e-37
Major depressive disorder	VUMC (1KG-EU-clustered)	Housing instability	pgs_st0	Continuous	54719	5534	sexM	0.686212	0.647354	0.727404	9.7051e-37
Major depressive disorder	VUMC (1KG-EU-clustered)	Housing instability	pgs_st0	Continuous	54719	5534	age	0.99895	0.997405	1.0005	0.183557
Major depressive disorder	VUMC (1KG-EU-clustered)	Housing instability	pgs_st0	Continuous	54719	5534	PC1	0.721436	0.307937	1.69018	0.452228
Major depressive disorder	VUMC (1KG-EU-clustered)	Housing instability	pgs_st0	Continuous	54719	5534	PC2	15.8802	3.4105	73.9421	0.000426254
Major depressive disorder	VUMC (1KG-EU-clustered)	Housing instability	pgs_st0	Continuous	54719	5534	PC3	3.00498	0.328694	27.4722	0.329795
Major depressive disorder	VUMC (1KG-EU-clustered)	Housing instability	pgs_st0	Continuous	54719	5534	inadequate_housingTRUE	2.4165	2.08183	2.80498	4.08612e-31
Major depressive disorder	VUMC (1KG-EU-clustered)	Housing instability	pgs_st1	Continuous	751	431	(Intercept)	0.673619	0.460609	0.985137	0.0416285
Major depressive disorder	VUMC (1KG-EU-clustered)	Housing instability	pgs_st1	Continuous	751	431	pgs	1.1899	1.01829	1.39043	0.0286625
Major depressive disorder	VUMC (1KG-EU-clustered)	Housing instability	pgs_st1	Continuous	751	431	sexM	1.04714	0.678999	1.61487	0.834924
Major depressive disorder	VUMC (1KG-EU-clustered)	Housing instability	pgs_st1	Continuous	751	431	age	1.01509	1.00613	1.02413	0.000931785
Major depressive disorder	VUMC (1KG-EU-clustered)	Housing instability	pgs_st1	Continuous	751	431	PC1	100.071	0.222927	44921.2	0.139334
Major depressive disorder	VUMC (1KG-EU-clustered)	Housing instability	pgs_st1	Continuous	751	431	PC2	0.905588	0.000211144	3884.02	0.981459
Major depressive disorder	VUMC (1KG-EU-clustered)	Housing instability	pgs_st1	Continuous	751	431	PC3	7.43827	9.37267e-07	5.9031e+07	0.804473
Major depressive disorder	VUMC (1KG-EU-clustered)	Housing instability	pgs_st1	Continuous	751	431	inadequate_housingTRUE	2.15146	1.13342	4.0839	0.0191293
Major depressive disorder	VUMC (1KG-EU-clustered)	Housing instability	gxe	Continuous	55470	5965	(Intercept)	0.129574	0.118735	0.141402	0
Major depressive disorder	VUMC (1KG-EU-clustered)	Housing instability	gxe	Continuous	55470	5965	pgs	1.20144	1.16795	1.2359	4.40814e-37
Major depressive disorder	VUMC (1KG-EU-clustered)	Housing instability	gxe	Continuous	55470	5965	st1	10.0331	8.56031	11.7592	2.80423e-178
Major depressive disorder	VUMC (1KG-EU-clustered)	Housing instability	gxe	Continuous	55470	5965	sexM	0.69073	0.652014	0.731744	2.98689e-36
Major depressive disorder	VUMC (1KG-EU-clustered)	Housing instability	gxe	Continuous	55470	5965	age	0.999451	0.997928	1.00098	0.48076
Major depressive disorder	VUMC (1KG-EU-clustered)	Housing instability	gxe	Continuous	55470	5965	PC1	0.849813	0.369832	1.95273	0.70143
Major depressive disorder	VUMC (1KG-EU-clustered)	Housing instability	gxe	Continuous	55470	5965	PC2	12.047	2.75848	52.6122	0.000935926
Major depressive disorder	VUMC (1KG-EU-clustered)	Housing instability	gxe	Continuous	55470	5965	PC3	3.63625	0.422121	31.3234	0.239994
Major depressive disorder	VUMC (1KG-EU-clustered)	Housing instability	gxe	Continuous	55470	5965	inadequate_housingTRUE	2.42471	2.09809	2.80218	3.6232e-33
Major depressive disorder	VUMC (1KG-EU-clustered)	Housing instability	gxe	Continuous	55470	5965	pgs:st1	0.973294	0.833323	1.13677	0.732566
Major depressive disorder	VUMC (1KG-EU-clustered)	Housing instability	ge_corr	Continuous	55470	#N/A	(Intercept)	0.125359	0.104664	0.150145	1.10969e-112
Major depressive disorder	VUMC (1KG-EU-clustered)	Housing instability	ge_corr	Continuous	55470	#N/A	pgs	1.37707	1.27872	1.483	2.6077e-17
Major depressive disorder	VUMC (1KG-EU-clustered)	Housing instability	ge_corr	Continuous	55470	#N/A	sexM	0.253477	0.20654	0.311082	2.04254e-39
Major depressive disorder	VUMC (1KG-EU-clustered)	Housing instability	ge_corr	Continuous	55470	#N/A	age	0.958421	0.954469	0.962389	3.00457e-90
Major depressive disorder	VUMC (1KG-EU-clustered)	Housing instability	ge_corr	Continuous	55470	#N/A	PC1	0.0128783	0.000883821	0.187653	0.0014521
Major depressive disorder	VUMC (1KG-EU-clustered)	Housing instability	ge_corr	Continuous	55470	#N/A	PC2	0.450707	0.0106105	19.1448	0.676936
Major depressive disorder	VUMC (1KG-EU-clustered)	Housing instability	ge_corr	Continuous	55470	#N/A	PC3	32553.9	37.4796	2.82756e+07	0.00261573
Major depressive disorder	VUMC (1KG-EU-clustered)	Housing instability	ge_corr	Continuous	55470	#N/A	inadequate_housingTRUE	5.57422	4.18105	7.43162	1.1379e-31
Major depressive disorder	MGB (1KG-EU-clustered)	Housing instability	pgs_st0	Continuous	24546	5300	(Intercept)	0.403594	0.361752	0.450276	2.29566e-59
Major depressive disorder	MGB (1KG-EU-clustered)	Housing instability	pgs_st0	Continuous	24546	5300	pgs	1.19037	1.15379	1.2281	7.00002e-28
Major depressive disorder	MGB (1KG-EU-clustered)	Housing instability	pgs_st0	Continuous	24546	5300	sexM	0.690911	0.648224	0.736409	6.35869e-30
Major depressive disorder	MGB (1KG-EU-clustered)	Housing instability	pgs_st0	Continuous	24546	5300	age	0.994937	0.993031	0.996847	2.13516e-07
Major depressive disorder	MGB (1KG-EU-clustered)	Housing instability	pgs_st0	Continuous	24546	5300	PC1	0.602476	0.002381	152.447	0.857562
Major depressive disorder	MGB (1KG-EU-clustered)	Housing instability	pgs_st0	Continuous	24546	5300	PC2	20364.8	70.044	5.92094e+06	0.000607597
Major depressive disorder	MGB (1KG-EU-clustered)	Housing instability	pgs_st0	Continuous	24546	5300	PC3	5.76524e-05	2.02005e-07	0.0164541	0.000714873
Major depressive disorder	MGB (1KG-EU-clustered)	Housing instability	pgs_st0	Continuous	24546	5300	inadequate_housingTRUE	10.3207	8.20408	12.9834	2.12815e-88
Major depressive disorder	MGB (1KG-EU-clustered)	Housing instability	pgs_st1	Continuous	704	549	(Intercept)	2.47394	1.32375	4.62354	0.00452466
Major depressive disorder	MGB (1KG-EU-clustered)	Housing instability	pgs_st1	Continuous	704	549	pgs	1.23243	1.02162	1.48674	0.0290024
Major depressive disorder	MGB (1KG-EU-clustered)	Housing instability	pgs_st1	Continuous	704	549	sexM	1.07275	0.672639	1.71086	0.768083
Major depressive disorder	MGB (1KG-EU-clustered)	Housing instability	pgs_st1	Continuous	704	549	age	1.00353	0.991184	1.01603	0.576953
Major depressive disorder	MGB (1KG-EU-clustered)	Housing instability	pgs_st1	Continuous	704	549	PC1	0.00852697	7.84036e-19	9.2737e+13	0.800344
Major depressive disorder	MGB (1KG-EU-clustered)	Housing instability	pgs_st1	Continuous	704	549	PC2	9.3418e-07	7.27415e-24	1.19972e+11	0.489717
Major depressive disorder	MGB (1KG-EU-clustered)	Housing instability	pgs_st1	Continuous	704	549	PC3	6.74897e-17	1.93786e-33	2.35045	0.0553621
Major depressive disorder	MGB (1KG-EU-clustered)	Housing instability	pgs_st1	Continuous	704	549	inadequate_housingTRUE	4.45635	2.0064	9.89785	0.000242227
Major depressive disorder	MGB (1KG-EU-clustered)	Housing instability	gxe	Continuous	25250	5849	(Intercept)	0.398375	0.357479	0.443949	2.83025e-62
Major depressive disorder	MGB (1KG-EU-clustered)	Housing instability	gxe	Continuous	25250	5849	pgs	1.19035	1.1538	1.22805	6.53886e-28
Major depressive disorder	MGB (1KG-EU-clustered)	Housing instability	gxe	Continuous	25250	5849	st1	9.75698	8.08494	11.7748	1.05189e-124
Major depressive disorder	MGB (1KG-EU-clustered)	Housing instability	gxe	Continuous	25250	5849	sexM	0.696969	0.65438	0.742331	3.18168e-29
Major depressive disorder	MGB (1KG-EU-clustered)	Housing instability	gxe	Continuous	25250	5849	age	0.995126	0.993242	0.997013	4.3258e-07
Major depressive disorder	MGB (1KG-EU-clustered)	Housing instability	gxe	Continuous	25250	5849	PC1	0.596263	0.00251833	141.177	0.852935
Major depressive disorder	MGB (1KG-EU-clustered)	Housing instability	gxe	Continuous	25250	5849	PC2	12152	45.7283	3.22934e+06	0.000959513
Major depressive disorder	MGB (1KG-EU-clustered)	Housing instability	gxe	Continuous	25250	5849	PC3	3.23328e-05	1.21913e-07	0.00857506	0.000281861
Major depressive disorder	MGB (1KG-EU-clustered)	Housing instability	gxe	Continuous	25250	5849	inadequate_housingTRUE	9.8344	7.87335	12.2839	2.96746e-90
Major depressive disorder	MGB (1KG-EU-clustered)	Housing instability	gxe	Continuous	25250	5849	pgs:st1	1.04806	0.867793	1.26577	0.625935
Major depressive disorder	MGB (1KG-EU-clustered)	Housing instability	ge_corr	Continuous	25250	#N/A	(Intercept)	0.108484	0.0849597	0.138522	5.8243e-71
Major depressive disorder	MGB (1KG-EU-clustered)	Housing instability	ge_corr	Continuous	25250	#N/A	pgs	1.28468	1.189	1.38805	2.23724e-10
Major depressive disorder	MGB (1KG-EU-clustered)	Housing instability	ge_corr	Continuous	25250	#N/A	sexM	0.319511	0.265076	0.385126	4.92424e-33
Major depressive disorder	MGB (1KG-EU-clustered)	Housing instability	ge_corr	Continuous	25250	#N/A	age	0.978351	0.973764	0.98296	6.98772e-20
Major depressive disorder	MGB (1KG-EU-clustered)	Housing instability	ge_corr	Continuous	25250	#N/A	PC1	8.8257e+07	33.9642	229338907902368	0.0151908
Major depressive disorder	MGB (1KG-EU-clustered)	Housing instability	ge_corr	Continuous	25250	#N/A	PC2	18346	0.00662478	5.08056e+10	0.194589
Major depressive disorder	MGB (1KG-EU-clustered)	Housing instability	ge_corr	Continuous	25250	#N/A	PC3	15.6876	6.92598e-06	3.55329e+07	0.712331
Major depressive disorder	MGB (1KG-EU-clustered)	Housing instability	ge_corr	Continuous	25250	#N/A	inadequate_housingTRUE	11.3344	8.89284	14.4464	1.15077e-85
Major depressive disorder	Meta-analysis (1KG-EU-clustered)	Housing instability	pgs_st0	Continuous	79265	10834	pgs	1.19645	1.17164	1.22179	3.58341e-63
Major depressive disorder	Meta-analysis (1KG-EU-clustered)	Housing instability	pgs_st1	Continuous	1455	980	pgs	1.20707	1.07076	1.36074	0.00208228
Major depressive disorder	Meta-analysis (1KG-EU-clustered)	Housing instability	gxe	Continuous	80720	11814	pgs:st1	1.0028	0.889491	1.13055	0.963487
Major depressive disorder	VUMC (1KG-YRI-clustered)	Housing instability	pgs_st0	Continuous	10317	912	(Intercept)	0.107042	0.0891754	0.128488	4.19192e-127
Major depressive disorder	VUMC (1KG-YRI-clustered)	Housing instability	pgs_st0	Continuous	10317	912	pgs	1.1082	1.0344	1.18727	0.00348058
Major depressive disorder	VUMC (1KG-YRI-clustered)	Housing instability	pgs_st0	Continuous	10317	912	sexM	0.60302	0.517607	0.702527	8.5333e-11
Major depressive disorder	VUMC (1KG-YRI-clustered)	Housing instability	pgs_st0	Continuous	10317	912	age	0.999673	0.995918	1.00344	0.864872
Major depressive disorder	VUMC (1KG-YRI-clustered)	Housing instability	pgs_st0	Continuous	10317	912	PC1	0.664459	0.264167	1.67131	0.38505
Major depressive disorder	VUMC (1KG-YRI-clustered)	Housing instability	pgs_st0	Continuous	10317	912	PC2	133445	363.087	4.90449e+07	9.00432e-05
Major depressive disorder	VUMC (1KG-YRI-clustered)	Housing instability	pgs_st0	Continuous	10317	912	PC3	2.72737	0.101074	73.5951	0.550652
Major depressive disorder	VUMC (1KG-YRI-clustered)	Housing instability	pgs_st0	Continuous	10317	912	inadequate_housingTRUE	4.85277	3.49138	6.74501	5.30979e-21
Major depressive disorder	VUMC (1KG-YRI-clustered)	Housing instability	pgs_st1	Continuous	210	114	(Intercept)	0.384384	0.181449	0.814283	0.0125451
Major depressive disorder	VUMC (1KG-YRI-clustered)	Housing instability	pgs_st1	Continuous	210	114	pgs	0.986266	0.731058	1.33057	0.927874
Major depressive disorder	VUMC (1KG-YRI-clustered)	Housing instability	pgs_st1	Continuous	210	114	sexM	1.1835	0.547734	2.55722	0.66821
Major depressive disorder	VUMC (1KG-YRI-clustered)	Housing instability	pgs_st1	Continuous	210	114	age	1.02962	1.00996	1.04968	0.00300903
Major depressive disorder	VUMC (1KG-YRI-clustered)	Housing instability	pgs_st1	Continuous	210	114	PC1	2.16511	0.0877354	53.4298	0.636736
Major depressive disorder	VUMC (1KG-YRI-clustered)	Housing instability	pgs_st1	Continuous	210	114	PC2	69.4152	0.000346425	1.39091e+07	0.496027
Major depressive disorder	VUMC (1KG-YRI-clustered)	Housing instability	pgs_st1	Continuous	210	114	PC3	135.892	5.78541e-05	3.19195e+08	0.511645
Major depressive disorder	VUMC (1KG-YRI-clustered)	Housing instability	pgs_st1	Continuous	210	114	inadequate_housingTRUE	2.17828	0.696885	6.8087	0.180596
Major depressive disorder	VUMC (1KG-YRI-clustered)	Housing instability	gxe	Continuous	10527	1026	(Intercept)	0.102029	0.0852388	0.122125	1.16264e-136
Major depressive disorder	VUMC (1KG-YRI-clustered)	Housing instability	gxe	Continuous	10527	1026	pgs	1.10743	1.03372	1.18639	0.00368748
Major depressive disorder	VUMC (1KG-YRI-clustered)	Housing instability	gxe	Continuous	10527	1026	st1	10.787	8.06831	14.4218	5.50735e-58
Major depressive disorder	VUMC (1KG-YRI-clustered)	Housing instability	gxe	Continuous	10527	1026	sexM	0.611735	0.527022	0.710065	1.03094e-10
Major depressive disorder	VUMC (1KG-YRI-clustered)	Housing instability	gxe	Continuous	10527	1026	age	1.0008	0.997127	1.00449	0.669833
Major depressive disorder	VUMC (1KG-YRI-clustered)	Housing instability	gxe	Continuous	10527	1026	PC1	0.689377	0.289273	1.64288	0.401176
Major depressive disorder	VUMC (1KG-YRI-clustered)	Housing instability	gxe	Continuous	10527	1026	PC2	45771.4	272.307	7.69359e+06	4.05148e-05
Major depressive disorder	VUMC (1KG-YRI-clustered)	Housing instability	gxe	Continuous	10527	1026	PC3	3.07984	0.124512	76.181	0.491944
Major depressive disorder	VUMC (1KG-YRI-clustered)	Housing instability	gxe	Continuous	10527	1026	inadequate_housingTRUE	4.66488	3.39209	6.41526	2.69723e-21
Major depressive disorder	VUMC (1KG-YRI-clustered)	Housing instability	gxe	Continuous	10527	1026	pgs:st1	0.849025	0.628011	1.14782	0.287395
Major depressive disorder	VUMC (1KG-YRI-clustered)	Housing instability	ge_corr	Continuous	10527	#N/A	(Intercept)	0.0676462	0.0483013	0.0947389	2.31379e-55
Major depressive disorder	VUMC (1KG-YRI-clustered)	Housing instability	ge_corr	Continuous	10527	#N/A	pgs	1.11217	0.968702	1.27689	0.131365
Major depressive disorder	VUMC (1KG-YRI-clustered)	Housing instability	ge_corr	Continuous	10527	#N/A	sexM	0.392119	0.275093	0.558928	2.25782e-07
Major depressive disorder	VUMC (1KG-YRI-clustered)	Housing instability	ge_corr	Continuous	10527	#N/A	age	0.974038	0.965844	0.982301	1.03744e-09
Major depressive disorder	VUMC (1KG-YRI-clustered)	Housing instability	ge_corr	Continuous	10527	#N/A	PC1	0.568264	0.126592	2.55091	0.460702
Major depressive disorder	VUMC (1KG-YRI-clustered)	Housing instability	ge_corr	Continuous	10527	#N/A	PC2	28.6105	0.154718	5290.66	0.207926
Major depressive disorder	VUMC (1KG-YRI-clustered)	Housing instability	ge_corr	Continuous	10527	#N/A	PC3	0.000542637	5.43375e-07	0.5419	0.0328531
Major depressive disorder	VUMC (1KG-YRI-clustered)	Housing instability	ge_corr	Continuous	10527	#N/A	inadequate_housingTRUE	7.53187	4.51334	12.5692	1.09318e-14
Major depressive disorder	VUMC (1KG-EU-clustered)	Clinical setting	pgs_st0	Continuous	54719	5534	(Intercept)	0.134699	0.123351	0.147091	0
Major depressive disorder	VUMC (1KG-EU-clustered)	Clinical setting	pgs_st0	Continuous	54719	5534	pgs	1.20049	1.16707	1.23487	7.03919e-37
Major depressive disorder	VUMC (1KG-EU-clustered)	Clinical setting	pgs_st0	Continuous	54719	5534	sexM	0.692889	0.653734	0.734388	4.18021e-35
Major depressive disorder	VUMC (1KG-EU-clustered)	Clinical setting	pgs_st0	Continuous	54719	5534	age	0.999163	0.997623	1.00071	0.287539
Major depressive disorder	VUMC (1KG-EU-clustered)	Clinical setting	pgs_st0	Continuous	54719	5534	PC1	0.689314	0.294463	1.61363	0.391239
Major depressive disorder	VUMC (1KG-EU-clustered)	Clinical setting	pgs_st0	Continuous	54719	5534	PC2	15.3887	3.31067	71.5299	0.000488226
Major depressive disorder	VUMC (1KG-EU-clustered)	Clinical setting	pgs_st0	Continuous	54719	5534	PC3	3.03337	0.332531	27.6706	0.325196
Major depressive disorder	VUMC (1KG-EU-clustered)	Clinical setting	pgs_st1	Continuous	507	255	(Intercept)	0.537282	0.343469	0.840459	0.00650093
Major depressive disorder	VUMC (1KG-EU-clustered)	Clinical setting	pgs_st1	Continuous	507	255	pgs	1.22718	1.01553	1.48294	0.0340426
Major depressive disorder	VUMC (1KG-EU-clustered)	Clinical setting	pgs_st1	Continuous	507	255	sexM	1.02387	0.603474	1.73714	0.930295
Major depressive disorder	VUMC (1KG-EU-clustered)	Clinical setting	pgs_st1	Continuous	507	255	age	1.01395	1.00352	1.02448	0.00863897
Major depressive disorder	VUMC (1KG-EU-clustered)	Clinical setting	pgs_st1	Continuous	507	255	PC1	25.7675	0.00735095	90323.7	0.435256
Major depressive disorder	VUMC (1KG-EU-clustered)	Clinical setting	pgs_st1	Continuous	507	255	PC2	0.00171458	4.04994e-08	72.5887	0.241323
Major depressive disorder	VUMC (1KG-EU-clustered)	Clinical setting	pgs_st1	Continuous	507	255	PC3	37051.3	0.000194135	7.07137e+12	0.279513
Major depressive disorder	VUMC (1KG-EU-clustered)	Clinical setting	gxe	Continuous	55226	5789	(Intercept)	0.13195	0.120915	0.143993	0
Major depressive disorder	VUMC (1KG-EU-clustered)	Clinical setting	gxe	Continuous	55226	5789	pgs	1.20003	1.16663	1.23439	9.64535e-37
Major depressive disorder	VUMC (1KG-EU-clustered)	Clinical setting	gxe	Continuous	55226	5789	st1	7.50979	6.19429	9.10467	1.42137e-93
Major depressive disorder	VUMC (1KG-EU-clustered)	Clinical setting	gxe	Continuous	55226	5789	sexM	0.696014	0.656941	0.737411	9.78253e-35
Major depressive disorder	VUMC (1KG-EU-clustered)	Clinical setting	gxe	Continuous	55226	5789	age	0.999528	0.998004	1.00105	0.544176
Major depressive disorder	VUMC (1KG-EU-clustered)	Clinical setting	gxe	Continuous	55226	5789	PC1	0.807515	0.350155	1.86226	0.616029
Major depressive disorder	VUMC (1KG-EU-clustered)	Clinical setting	gxe	Continuous	55226	5789	PC2	9.81898	2.2399	43.043	0.00244952
Major depressive disorder	VUMC (1KG-EU-clustered)	Clinical setting	gxe	Continuous	55226	5789	PC3	4.53076	0.524254	39.1562	0.169718
Major depressive disorder	VUMC (1KG-EU-clustered)	Clinical setting	gxe	Continuous	55226	5789	pgs:st1	1.05431	0.873752	1.27219	0.581053
Major depressive disorder	VUMC (1KG-EU-clustered)	Clinical setting	ge_corr	Continuous	55226	#N/A	(Intercept)	0.0893222	0.0719764	0.110848	1.4232e-106
Major depressive disorder	VUMC (1KG-EU-clustered)	Clinical setting	ge_corr	Continuous	55226	#N/A	pgs	1.4157	1.29426	1.54854	3.03447e-14
Major depressive disorder	VUMC (1KG-EU-clustered)	Clinical setting	ge_corr	Continuous	55226	#N/A	sexM	0.23389	0.180582	0.302934	3.4518e-28
Major depressive disorder	VUMC (1KG-EU-clustered)	Clinical setting	ge_corr	Continuous	55226	#N/A	age	0.958474	0.953733	0.963238	4.42421e-63
Major depressive disorder	VUMC (1KG-EU-clustered)	Clinical setting	ge_corr	Continuous	55226	#N/A	PC1	0.00209473	5.52177e-05	0.0794652	0.000883682
Major depressive disorder	VUMC (1KG-EU-clustered)	Clinical setting	ge_corr	Continuous	55226	#N/A	PC2	0.769219	0.00566586	104.432	0.916599
Major depressive disorder	VUMC (1KG-EU-clustered)	Clinical setting	ge_corr	Continuous	55226	#N/A	PC3	1.60243e+06	131.746	1.94906e+10	0.00291039
Major depressive disorder	MGB (1KG-EU-clustered)	Clinical setting	pgs_st0	Continuous	24546	5300	(Intercept)	0.439888	0.395006	0.48987	1.41094e-50
Major depressive disorder	MGB (1KG-EU-clustered)	Clinical setting	pgs_st0	Continuous	24546	5300	pgs	1.19535	1.15907	1.23277	7.71943e-30
Major depressive disorder	MGB (1KG-EU-clustered)	Clinical setting	pgs_st0	Continuous	24546	5300	sexM	0.718448	0.674743	0.764984	5.357e-25
Major depressive disorder	MGB (1KG-EU-clustered)	Clinical setting	pgs_st0	Continuous	24546	5300	age	0.993956	0.992078	0.995837	3.27697e-10
Major depressive disorder	MGB (1KG-EU-clustered)	Clinical setting	pgs_st0	Continuous	24546	5300	PC1	0.501103	0.00213197	117.781	0.804102
Major depressive disorder	MGB (1KG-EU-clustered)	Clinical setting	pgs_st0	Continuous	24546	5300	PC2	38927.3	143.349	1.0571e+07	0.000218545
Major depressive disorder	MGB (1KG-EU-clustered)	Clinical setting	pgs_st0	Continuous	24546	5300	PC3	1.74381e-05	6.53797e-08	0.00465108	0.000120861
Major depressive disorder	MGB (1KG-EU-clustered)	Clinical setting	pgs_st1	Continuous	483	357	(Intercept)	3.19496	1.5984	6.38626	0.00101159
Major depressive disorder	MGB (1KG-EU-clustered)	Clinical setting	pgs_st1	Continuous	483	357	pgs	1.20004	0.967361	1.48868	0.0972691
Major depressive disorder	MGB (1KG-EU-clustered)	Clinical setting	pgs_st1	Continuous	483	357	sexM	1.07813	0.640414	1.81503	0.77711
Major depressive disorder	MGB (1KG-EU-clustered)	Clinical setting	pgs_st1	Continuous	483	357	age	0.996647	0.983135	1.01034	0.62962
Major depressive disorder	MGB (1KG-EU-clustered)	Clinical setting	pgs_st1	Continuous	483	357	PC1	47.2404	8.22687e-17	2.71264e+19	0.853396
Major depressive disorder	MGB (1KG-EU-clustered)	Clinical setting	pgs_st1	Continuous	483	357	PC2	5.89097e-08	4.13598e-27	8.39064e+11	0.459403
Major depressive disorder	MGB (1KG-EU-clustered)	Clinical setting	pgs_st1	Continuous	483	357	PC3	2.11565e-13	1.02605e-31	436232	0.174961
Major depressive disorder	MGB (1KG-EU-clustered)	Clinical setting	gxe	Continuous	25029	5657	(Intercept)	0.437953	0.393623	0.487277	6.15154e-52
Major depressive disorder	MGB (1KG-EU-clustered)	Clinical setting	gxe	Continuous	25029	5657	pgs	1.19535	1.15907	1.23277	7.58936e-30
Major depressive disorder	MGB (1KG-EU-clustered)	Clinical setting	gxe	Continuous	25029	5657	st1	8.89196	7.20657	10.9715	2.53466e-92
Major depressive disorder	MGB (1KG-EU-clustered)	Clinical setting	gxe	Continuous	25029	5657	sexM	0.722758	0.679146	0.76917	1.53417e-24
Major depressive disorder	MGB (1KG-EU-clustered)	Clinical setting	gxe	Continuous	25029	5657	age	0.993992	0.992132	0.995855	2.83541e-10
Major depressive disorder	MGB (1KG-EU-clustered)	Clinical setting	gxe	Continuous	25029	5657	PC1	0.57299	0.00255374	128.563	0.840204
Major depressive disorder	MGB (1KG-EU-clustered)	Clinical setting	gxe	Continuous	25029	5657	PC2	23987.3	94.4843	6.08979e+06	0.000356831
Major depressive disorder	MGB (1KG-EU-clustered)	Clinical setting	gxe	Continuous	25029	5657	PC3	1.28988e-05	5.11385e-08	0.00325351	6.60581e-05
Major depressive disorder	MGB (1KG-EU-clustered)	Clinical setting	gxe	Continuous	25029	5657	pgs:st1	1.01921	0.822677	1.2627	0.861788
Major depressive disorder	MGB (1KG-EU-clustered)	Clinical setting	ge_corr	Continuous	25029	#N/A	(Intercept)	0.0953299	0.0720576	0.126118	7.10072e-61
Major depressive disorder	MGB (1KG-EU-clustered)	Clinical setting	ge_corr	Continuous	25029	#N/A	pgs	1.29301	1.1802	1.41661	3.44285e-08
Major depressive disorder	MGB (1KG-EU-clustered)	Clinical setting	ge_corr	Continuous	25029	#N/A	sexM	0.327447	0.261298	0.410343	3.11527e-22
Major depressive disorder	MGB (1KG-EU-clustered)	Clinical setting	ge_corr	Continuous	25029	#N/A	age	0.976129	0.970784	0.981504	6.50173e-18
Major depressive disorder	MGB (1KG-EU-clustered)	Clinical setting	ge_corr	Continuous	25029	#N/A	PC1	2.88589e+07	0.821109	1014282368528840	0.0526518
Major depressive disorder	MGB (1KG-EU-clustered)	Clinical setting	ge_corr	Continuous	25029	#N/A	PC2	336899	0.0068282	1.66224e+13	0.159059
Major depressive disorder	MGB (1KG-EU-clustered)	Clinical setting	ge_corr	Continuous	25029	#N/A	PC3	1.73442	5.97281e-08	5.0365e+07	0.949919
Major depressive disorder	Meta-analysis (1KG-EU-clustered)	Clinical setting	pgs_st0	Continuous	79265	10834	pgs	1.19815	1.17346	1.22335	5.93877e-65
Major depressive disorder	Meta-analysis (1KG-EU-clustered)	Clinical setting	pgs_st1	Continuous	990	612	pgs	1.21529	1.05416	1.40104	0.00721372
Major depressive disorder	Meta-analysis (1KG-EU-clustered)	Clinical setting	gxe	Continuous	80255	11446	pgs:st1	1.03891	0.902066	1.19651	0.596318
Major depressive disorder	VUMC (1KG-YRI-clustered)	Clinical setting	pgs_st0	Continuous	10317	912	(Intercept)	0.108044	0.0901285	0.12952	7.09676e-128
Major depressive disorder	VUMC (1KG-YRI-clustered)	Clinical setting	pgs_st0	Continuous	10317	912	pgs	1.11137	1.03756	1.19042	0.00259734
Major depressive disorder	VUMC (1KG-YRI-clustered)	Clinical setting	pgs_st0	Continuous	10317	912	sexM	0.63428	0.545536	0.73746	3.21313e-09
Major depressive disorder	VUMC (1KG-YRI-clustered)	Clinical setting	pgs_st0	Continuous	10317	912	age	1.00022	0.9965	1.00395	0.907871
Major depressive disorder	VUMC (1KG-YRI-clustered)	Clinical setting	pgs_st0	Continuous	10317	912	PC1	0.690444	0.275286	1.7317	0.429782
Major depressive disorder	VUMC (1KG-YRI-clustered)	Clinical setting	pgs_st0	Continuous	10317	912	PC2	142424	392.833	5.1637e+07	7.92443e-05
Major depressive disorder	VUMC (1KG-YRI-clustered)	Clinical setting	pgs_st0	Continuous	10317	912	PC3	2.19139	0.0828857	57.9376	0.638677
Major depressive disorder	VUMC (1KG-YRI-clustered)	Clinical setting	pgs_st1	Continuous	151	69	(Intercept)	0.259937	0.105129	0.642705	0.00353247
Major depressive disorder	VUMC (1KG-YRI-clustered)	Clinical setting	pgs_st1	Continuous	151	69	pgs	1.019	0.723328	1.43553	0.914283
Major depressive disorder	VUMC (1KG-YRI-clustered)	Clinical setting	pgs_st1	Continuous	151	69	sexM	1.7912	0.759876	4.22228	0.18275
Major depressive disorder	VUMC (1KG-YRI-clustered)	Clinical setting	pgs_st1	Continuous	151	69	age	1.02877	1.00456	1.05356	0.0195528
Major depressive disorder	VUMC (1KG-YRI-clustered)	Clinical setting	pgs_st1	Continuous	151	69	PC1	208.562	0.620479	70104.1	0.0719866
Major depressive disorder	VUMC (1KG-YRI-clustered)	Clinical setting	pgs_st1	Continuous	151	69	PC2	4.41862e+10	1.30507e-08	1.49602e+29	0.260157
Major depressive disorder	VUMC (1KG-YRI-clustered)	Clinical setting	pgs_st1	Continuous	151	69	PC3	2.79386	1.22685e-07	6.36233e+07	0.90538
Major depressive disorder	VUMC (1KG-YRI-clustered)	Clinical setting	gxe	Continuous	10468	981	(Intercept)	0.10391	0.0868062	0.124383	1.91155e-134
Major depressive disorder	VUMC (1KG-YRI-clustered)	Clinical setting	gxe	Continuous	10468	981	pgs	1.11005	1.03635	1.18899	0.00289585
Major depressive disorder	VUMC (1KG-YRI-clustered)	Clinical setting	gxe	Continuous	10468	981	st1	8.33176	5.95203	11.6629	4.60571e-35
Major depressive disorder	VUMC (1KG-YRI-clustered)	Clinical setting	gxe	Continuous	10468	981	sexM	0.651529	0.562203	0.755047	1.23612e-08
Major depressive disorder	VUMC (1KG-YRI-clustered)	Clinical setting	gxe	Continuous	10468	981	age	1.00088	0.99721	1.00456	0.639632
Major depressive disorder	VUMC (1KG-YRI-clustered)	Clinical setting	gxe	Continuous	10468	981	PC1	0.857389	0.342527	2.14616	0.742403
Major depressive disorder	VUMC (1KG-YRI-clustered)	Clinical setting	gxe	Continuous	10468	981	PC2	198097	520.076	7.54556e+07	5.75302e-05
Major depressive disorder	VUMC (1KG-YRI-clustered)	Clinical setting	gxe	Continuous	10468	981	PC3	2.15726	0.0871525	53.3982	0.638638
Major depressive disorder	VUMC (1KG-YRI-clustered)	Clinical setting	gxe	Continuous	10468	981	pgs:st1	0.871597	0.622643	1.22009	0.423237
Major depressive disorder	VUMC (1KG-YRI-clustered)	Clinical setting	ge_corr	Continuous	10468	#N/A	(Intercept)	0.0657282	0.0445599	0.0969527	7.00944e-43
Major depressive disorder	VUMC (1KG-YRI-clustered)	Clinical setting	ge_corr	Continuous	10468	#N/A	pgs	1.1348	0.963922	1.33596	0.12884
Major depressive disorder	VUMC (1KG-YRI-clustered)	Clinical setting	ge_corr	Continuous	10468	#N/A	sexM	0.471695	0.314866	0.706636	0.000268578
Major depressive disorder	VUMC (1KG-YRI-clustered)	Clinical setting	ge_corr	Continuous	10468	#N/A	age	0.966603	0.956722	0.976586	9.19956e-11
Major depressive disorder	VUMC (1KG-YRI-clustered)	Clinical setting	ge_corr	Continuous	10468	#N/A	PC1	1.04155	0.173511	6.25217	0.964491
Major depressive disorder	VUMC (1KG-YRI-clustered)	Clinical setting	ge_corr	Continuous	10468	#N/A	PC2	27.8	0.0590179	13095	0.289675
Major depressive disorder	VUMC (1KG-YRI-clustered)	Clinical setting	ge_corr	Continuous	10468	#N/A	PC3	3.13026e-05	8.81014e-09	0.111219	0.0128996

## Sheet: etable 12
diagnosis	cohort	analysis	null	PGS	ST	PGS+ST	PGSxST	lrt_PGS_null	lrt_ST_null	lrt_PGS+ST_PGS	lrt_PGS+ST_ST	lrt_PGSxST_PGS+ST
Schizophrenia	VUMC (1KG-EU-clustered)	Main analysis	0.0196131	0.0414682	0.076305	0.0955341	0.0974571	7.79319e-18	1.07245e-43	8.42293e-42	6.35671e-16	0.0105661
Schizophrenia	MGB (1KG-EU-clustered)	Main analysis	0.0351306	0.057923	0.0928005	0.112329	0.113465	2.72921e-15	2.65568e-36	2.04647e-34	2.19846e-13	0.0765636
Schizophrenia	VUMC (1KG-YRI-clustered)	Main analysis	0.0137226	0.0236103	0.0446682	0.0528973	0.0536162	3.89946e-05	3.26696e-13	1.34067e-12	0.000169005	0.266063
Schizophrenia	VUMC (1KG-EU-clustered)	Comorbid diagnoses	0.240067	0.2536	0.250877	0.263926	0.265668	9.58396e-12	1.14025e-09	2.63823e-09	2.2081e-11	0.014467
Schizophrenia	MGB (1KG-EU-clustered)	Comorbid diagnoses	0.234404	0.248085	0.244896	0.258822	0.258976	6.21503e-10	6.09611e-08	4.18622e-08	4.2788e-10	0.510612
Schizophrenia	VUMC (1KG-YRI-clustered)	Comorbid diagnoses	0.159458	0.167087	0.164391	0.171321	0.172425	0.000257838	0.00329998	0.00645412	0.00049366	0.164145
Schizophrenia	VUMC (1KG-EU-clustered)	Substance use	0.0974035	0.116153	0.135106	0.15191	0.154083	1.39598e-15	9.62088e-30	2.53958e-28	3.78382e-14	0.00647888
Schizophrenia	MGB (1KG-EU-clustered)	Substance use	0.109645	0.128534	0.143047	0.160172	0.161146	5.1555e-13	7.51332e-22	8.11342e-21	5.67944e-12	0.100403
Schizophrenia	VUMC (1KG-YRI-clustered)	Substance use	0.108118	0.117443	0.124509	0.132553	0.133235	5.71724e-05	9.46435e-08	2.93706e-07	0.000182406	0.275767
Schizophrenia	VUMC (1KG-EU-clustered)	Housing instability	0.0513177	0.0734897	0.10008	0.11896	0.121456	4.21693e-18	6.93112e-38	1.74533e-35	1.10844e-15	0.00355895
Schizophrenia	MGB (1KG-EU-clustered)	Housing instability	0.107475	0.126169	0.137748	0.155564	0.15631	6.81913e-13	6.04415e-20	1.90482e-19	2.16681e-12	0.150561
Schizophrenia	VUMC (1KG-YRI-clustered)	Housing instability	0.0612892	0.0699617	0.0828579	0.0898492	0.0899664	0.000110425	1.05667e-09	4.58367e-09	0.000506724	0.652475
Schizophrenia	VUMC (1KG-EU-clustered)	Clinical setting	0.0183179	0.0418995	0.0346104	0.0569181	0.0580721	3.45836e-17	2.4464e-12	1.68653e-11	2.35587e-16	0.0620119
Schizophrenia	MGB (1KG-EU-clustered)	Clinical setting	0.0353827	0.0572359	0.0944055	0.11296	0.114991	2.4815e-14	4.54323e-36	3.2492e-34	1.86353e-12	0.019691
Schizophrenia	VUMC (1KG-YRI-clustered)	Clinical setting	0.016356	0.0258725	0.0359993	0.0445435	0.0454535	7.29917e-05	1.1937e-08	2.67367e-08	0.000167407	0.219176
Bipolar disorder	VUMC (1KG-EU-clustered)	Main analysis	0.0249598	0.0333751	0.0759838	0.0828765	0.0830492	4.0782e-29	2.39069e-168	1.04005e-163	1.91722e-24	0.106072
Bipolar disorder	MGB (1KG-EU-clustered)	Main analysis	0.0291222	0.0468865	0.1022	0.11685	0.117684	1.37942e-37	2.34354e-150	7.34971e-145	4.61055e-32	0.00486709
Bipolar disorder	VUMC (1KG-EU-clustered)	Comorbid diagnoses	0.165981	0.171533	0.187127	0.192098	0.192284	1.9055e-20	2.89554e-73	2.11118e-71	1.44327e-18	0.0892409
Bipolar disorder	MGB (1KG-EU-clustered)	Comorbid diagnoses	0.250723	0.259696	0.275917	0.284155	0.284364	2.62308e-21	5.93447e-57	1.60231e-55	7.25492e-20	0.146004
Bipolar disorder	VUMC (1KG-EU-clustered)	Substance use	0.13931	0.146263	0.172422	0.178388	0.178516	4.91948e-25	5.10259e-113	6.77676e-110	6.91387e-22	0.159078
Bipolar disorder	MGB (1KG-EU-clustered)	Substance use	0.128414	0.142724	0.173757	0.186241	0.186883	1.22778e-31	6.33274e-97	1.4957e-93	3.02168e-28	0.0123769
Bipolar disorder	VUMC (1KG-EU-clustered)	Housing instability	0.0362529	0.044686	0.0844891	0.0913514	0.0915943	2.95677e-29	1.13776e-159	7.6345e-155	2.14862e-24	0.0550519
Bipolar disorder	MGB (1KG-EU-clustered)	Housing instability	0.0834131	0.0997408	0.137221	0.151359	0.151847	2.54733e-35	5.35385e-113	4.56355e-109	2.26827e-31	0.0301632
Bipolar disorder	VUMC (1KG-EU-clustered)	Clinical setting	0.022051	0.0304279	0.0468951	0.0541647	0.0543037	8.96564e-28	4.27441e-79	8.45957e-76	1.85605e-24	0.157968
Bipolar disorder	MGB (1KG-EU-clustered)	Clinical setting	0.0274601	0.0445371	0.077038	0.0921113	0.0931559	1.01102e-34	6.43725e-98	1.51002e-94	2.45744e-31	0.00214381
Major depressive disorder	VUMC (1KG-EU-clustered)	Main analysis	0.0095485	0.0168133	0.0419903	0.0479409	0.0479417	1.48907e-45	3.97021e-198	8.23488e-191	3.31864e-38	0.880395
Major depressive disorder	MGB (1KG-EU-clustered)	Main analysis	0.0173106	0.0269333	0.0688665	0.0765699	0.0765816	2.43679e-37	1.00645e-194	1.18895e-188	3.10829e-31	0.649979
Major depressive disorder	VUMC (1KG-YRI-clustered)	Main analysis	0.0174608	0.0194737	0.0678876	0.0695273	0.0696291	0.00148853	1.40894e-57	3.25706e-57	0.00370445	0.469607
Major depressive disorder	VUMC (1KG-EU-clustered)	Comorbid diagnoses	0.0713653	0.0762839	0.0893967	0.0937303	0.0937306	2.53541e-32	4.39787e-114	1.05088e-110	6.32237e-29	0.93513
Major depressive disorder	MGB (1KG-EU-clustered)	Comorbid diagnoses	0.129387	0.135984	0.155704	0.161427	0.161429	4.3498e-28	1.62209e-107	1.80037e-104	5.05506e-25	0.838751
Major depressive disorder	VUMC (1KG-YRI-clustered)	Comorbid diagnoses	0.0982877	0.0995116	0.126521	0.127577	0.12782	0.0115349	4.29353e-34	6.41448e-34	0.0181313	0.257069
Major depressive disorder	VUMC (1KG-EU-clustered)	Substance use	0.118675	0.122422	0.14041	0.143536	0.143537	1.3543e-25	1.27646e-140	6.70997e-137	7.63448e-22	0.84296
Major depressive disorder	MGB (1KG-EU-clustered)	Substance use	0.141473	0.147716	0.171853	0.177075	0.177083	6.88844e-27	4.40381e-125	1.89226e-121	3.149e-23	0.691425
Major depressive disorder	VUMC (1KG-YRI-clustered)	Substance use	0.128037	0.129208	0.160785	0.161738	0.161965	0.0128054	7.01224e-40	1.2005e-39	0.0235626	0.269481
Major depressive disorder	VUMC (1KG-EU-clustered)	Housing instability	0.0153682	0.0226088	0.0463938	0.0523347	0.0523388	1.55747e-45	4.74234e-190	8.95867e-183	3.15744e-38	0.732809
Major depressive disorder	MGB (1KG-EU-clustered)	Housing instability	0.0549518	0.0635559	0.0964827	0.103529	0.103542	2.20973e-34	8.83578e-161	1.16097e-155	3.10807e-29	0.625178
Major depressive disorder	VUMC (1KG-YRI-clustered)	Housing instability	0.0366751	0.0384523	0.0823126	0.0837615	0.0839802	0.00271074	1.08115e-52	2.29305e-52	0.00618609	0.287411
Major depressive disorder	VUMC (1KG-EU-clustered)	Clinical setting	0.0083677	0.0153185	0.0251966	0.0313148	0.0313259	5.96344e-43	1.24403e-101	5.26439e-97	2.6146e-38	0.580173
Major depressive disorder	MGB (1KG-EU-clustered)	Clinical setting	0.0158623	0.0249018	0.0470663	0.0548897	0.0548914	1.30158e-34	6.84045e-116	4.49772e-112	8.94429e-31	0.861674
Major depressive disorder	VUMC (1KG-YRI-clustered)	Clinical setting	0.0168152	0.0187507	0.0432255	0.0449025	0.045032	0.00209738	4.39712e-30	7.89542e-30	0.00396344	0.423385
